# Supplementary material for: Laccase activity of the ascomycete fungus Nectriella pironii and innovative strategies for its production on leaf litter of an urban park
Source: PLoS One. 2020 Apr 16;15(4):e0231453. doi: 10.1371/journal.pone.0231453 (PMC7162450; doi:10.1371/journal.pone.0231453)
Supplement: S1 File — (XLSX) [file pone.0231453.s002.xlsx]

## Sheet: MaxQuant
Peptides identified by MaxQuant 1.6.3.4
Settings: semispecific trypsin digest, fixed modifications: carbamidomethylation of cysteines; variable modifications: oxidation and protein N-terminal acetylation
KFA51000.1	hypothetical protein S40293_07285	Stachybotrys chartarum IBT 40293
Sequence	N-term cleavage window	C-term cleavage window	Amino acid before	First amino acid	Second amino acid	Second last amino acid	Last amino acid	Amino acid after	A Count	R Count	N Count	D Count	C Count	Q Count	E Count	G Count	H Count	I Count	L Count	K Count	M Count	F Count	P Count	S Count	T Count	W Count	Y Count	V Count	U Count	O Count	Length	Missed cleavages	Mass	Proteins	Leading razor protein	Start position	End position	Unique (Groups)	Unique (Proteins)	Charges	PEP	Score	Fraction Average	Fraction Std. Dev.	Fraction 1	Experiment N	Experiment O	Experiment UL	Experiment ZYMO
AACDGNTASTR	AAGASAAPSPSIERRAACDGNTASTRSEWC	IERRAACDGNTASTRSEWCDYSIDTDWWTE	R	A	A	T	R	S	3	1	1	1	1	0	0	1	0	0	0	0	0	0	0	1	2	0	0	0	0	0	11	0	1122.4724	KFA51000.1;KEY67562.1;XP_022476476.1	KFA51000.1	27	37	no	no	2	1.4881E-27	138.98	1	0	1		1
ADQADVADNFWMR	IIDMTMGQRYDVIVTADQADVADNFWMRAI	VTADQADVADNFWMRAIPQSACSDNDSTDN	T	A	D	M	R	A	3	1	1	3	0	1	0	0	0	0	0	0	1	1	0	0	0	1	0	1	0	0	13	0	1537.662	RBQ79470.1;XP_023429838.1;XP_018759612.1;XP_018252658.1;SCV52304.1;RYC89478.1;RKK97008.1;RKK76619.1;RBQ98280.1;PCD24960.1;KLO82961.1;KLO82493.1;EXL52202.1;EXK36241.1;EWZ84922.1;EWZ30878.1;EWY82490.1;EMT67401.1;EGU86483.1;RKL51113.1;RBA20759.1;CZR38087.1;CVK86240.1;CVK85571.1;XP_011319608.1;PTD02657.1;EYB33393.1;RFN48834.1;KFA51000.1;KEY67562.1;RTE76960.1;RSL88364.1;RSL48503.1	KFA51000.1	307	319	no	no	2	4.0715E-11	102.52	1	0	1			1
AIVYYGD	PQSACSDNDSTDNIKAIVYYGDSASTPETT	NDSTDNIKAIVYYGDSASTPETTRYEFTDS	K	A	I	G	D	S	1	0	0	1	0	0	0	1	0	1	0	0	0	0	0	0	0	0	2	1	0	0	7	0	799.37522	KFA51000.1;KEY67562.1	KFA51000.1	337	343	yes	no	1	0.11592	69.39	1	0	1			1
ATQYGSSWYH	QCPLAVGESMTYTWKATQYGSSWYHSHFAL	TYTWKATQYGSSWYHSHFALQAYQGIFGGI	K	A	T	Y	H	S	1	0	0	0	0	1	0	1	1	0	0	0	0	0	0	2	1	1	2	0	0	0	10	0	1198.5043	KFA51000.1;KEY67562.1;XP_018036634.1	KFA51000.1	153	162	no	no	2	0.089444	60.76	1	0	1			1
ATQYGSSWYHSH	QCPLAVGESMTYTWKATQYGSSWYHSHFAL	TWKATQYGSSWYHSHFALQAYQGIFGGIII	K	A	T	S	H	F	1	0	0	0	0	1	0	1	2	0	0	0	0	0	0	3	1	1	2	0	0	0	12	0	1422.5953	KFA51000.1;KEY67562.1;XP_018036634.1	KFA51000.1	153	164	no	no	2	0.01396	71.692	1	0	1			1
ATQYGSSWYHSHF	QCPLAVGESMTYTWKATQYGSSWYHSHFAL	WKATQYGSSWYHSHFALQAYQGIFGGIIIN	K	A	T	H	F	A	1	0	0	0	0	1	0	1	2	0	0	0	0	1	0	3	1	1	2	0	0	0	13	0	1569.6637	KFA51000.1;KEY67562.1;XP_018036634.1	KFA51000.1	153	165	no	no	2;3	4.2434E-29	113.62	1	0	2			2
ATQYGSSWYHSHFAL	QCPLAVGESMTYTWKATQYGSSWYHSHFAL	ATQYGSSWYHSHFALQAYQGIFGGIIINGP	K	A	T	A	L	Q	2	0	0	0	0	1	0	1	2	0	1	0	0	1	0	3	1	1	2	0	0	0	15	0	1753.7849	KFA51000.1;KEY67562.1;XP_018036634.1	KFA51000.1	153	167	no	no	2	0.05315	63.283	1	0	1			1
AVGESMTYTWK	TVQNDGVSAVTQCPLAVGESMTYTWKATQY	QCPLAVGESMTYTWKATQYGSSWYHSHFAL	L	A	V	W	K	A	1	0	0	0	0	0	1	1	0	0	0	1	1	0	0	1	2	1	1	1	0	0	11	0	1271.5856	KFA51000.1;KEY67562.1	KFA51000.1	142	152	yes	no	2	9.2043E-12	113.22	1	0	2			2
DQADVADNFWMR	IDMTMGQRYDVIVTADQADVADNFWMRAIP	VTADQADVADNFWMRAIPQSACSDNDSTDN	A	D	Q	M	R	A	2	1	1	3	0	1	0	0	0	0	0	0	1	1	0	0	0	1	0	1	0	0	12	0	1466.6249	RBQ79470.1;XP_023429838.1;XP_018759612.1;XP_018252658.1;SCV52304.1;RYC89478.1;RKK97008.1;RKK76619.1;RBQ98280.1;PCD24960.1;KLO82961.1;KLO82493.1;EXL52202.1;EXK36241.1;EWZ84922.1;EWZ30878.1;EWY82490.1;EMT67401.1;EGU86483.1;RKL51113.1;RBA20759.1;CZR38087.1;CVK86240.1;CVK85571.1;XP_011319608.1;PTD02657.1;EYB33393.1;RFN48834.1;KFA51000.1;KEY67562.1;RTE76960.1;RSL88364.1;RSL48503.1	KFA51000.1	308	319	no	no	2	0.041707	62.303	1	0	1			1
DTALLPASGYLVM	YSSSVTLNTSNPPRRDTALLPASGYLVMAW	RRDTALLPASGYLVMAWETDNPGVWLMHCH	R	D	T	V	M	A	2	0	0	1	0	0	0	1	0	0	3	0	1	0	1	1	1	0	1	1	0	0	13	0	1349.6901	KFA51000.1;KEY67562.1;OAL45955.1	KFA51000.1	485	497	no	no	2	4.8159E-28	132.76	1	0	1			1
DTALLPASGYLVMA	YSSSVTLNTSNPPRRDTALLPASGYLVMAW	RDTALLPASGYLVMAWETDNPGVWLMHCHI	R	D	T	M	A	W	3	0	0	1	0	0	0	1	0	0	3	0	1	0	1	1	1	0	1	1	0	0	14	0	1420.7272	KFA51000.1;KEY67562.1;OAL45955.1	KFA51000.1	485	498	no	no	2	0.0001615	85.676	1	0	1		1
QADVADNFWMR	DMTMGQRYDVIVTADQADVADNFWMRAIPQ	VTADQADVADNFWMRAIPQSACSDNDSTDN	D	Q	A	M	R	A	2	1	1	2	0	1	0	0	0	0	0	0	1	1	0	0	0	1	0	1	0	0	11	0	1351.5979	RBQ79470.1;XP_023429838.1;XP_018759612.1;XP_018252658.1;SCV52304.1;RYC89478.1;RKK97008.1;RKK76619.1;RBQ98280.1;PCD24960.1;KLO82961.1;KLO82493.1;EXL52202.1;EXK36241.1;EWZ84922.1;EWZ30878.1;EWY82490.1;EMT67401.1;EGU86483.1;RKL51113.1;RBA20759.1;CZR38087.1;CVK86240.1;CVK85571.1;XP_011319608.1;PTD02657.1;EYB33393.1;RFN48834.1;KFA51000.1;KEY67562.1;KIL90154.1;RTE76960.1;RSL88364.1;RSL48503.1	KFA51000.1	309	319	no	no	2	0.11559	55.567	1	0	1			1
RDTALLPASGY	TYSSSVTLNTSNPPRRDTALLPASGYLVMA	NPPRRDTALLPASGYLVMAWETDNPGVWLM	R	R	D	G	Y	L	2	1	0	1	0	0	0	1	0	0	2	0	0	0	1	1	1	0	1	0	0	0	11	1	1162.5982	KFA51000.1;KEY67562.1;OAL45955.1;XP_007814827.1	KFA51000.1	484	494	no	no	2	0.00016456	89.08	1	0	1			1
RDTALLPASGYLVM	TYSSSVTLNTSNPPRRDTALLPASGYLVMA	RRDTALLPASGYLVMAWETDNPGVWLMHCH	R	R	D	V	M	A	2	1	0	1	0	0	0	1	0	0	3	0	1	0	1	1	1	0	1	1	0	0	14	1	1505.7912	KFA51000.1;KEY67562.1;OAL45955.1	KFA51000.1	484	497	no	no	2	3.8295E-14	105.2	1	0	2			2
TDVTVSPDGVSR	EAVDTGVTREYWLELTDVTVSPDGVSRSAM	LELTDVTVSPDGVSRSAMAVNGTIPGPTLF	L	T	D	S	R	S	0	1	0	2	0	0	0	1	0	0	0	0	0	0	1	2	2	0	0	3	0	0	12	0	1231.6044	KFA51000.1;PVH90787.1;PVI01802.1;RTE76960.1;RSL88364.1;RSL48503.1;TEA20253.1;TDZ27741.1;TDZ18208.1;TDZ39180.1	KFA51000.1	67	78	no	no	2	5.6676E-10	107.79	1	0	1		1
TSGTSYR	DDDSTQTGSRLNIAFTSGTSYRMRIVNAAV	GSRLNIAFTSGTSYRMRIVNAAVDTNWKFS	F	T	S	Y	R	M	0	1	0	0	0	0	0	1	0	0	0	0	0	0	0	2	2	0	1	0	0	0	7	0	770.35588	KFA51000.1;KEY67562.1;KIL90154.1;OAK99226.1;RYC59113.1;KDN60714.1;XP_018036634.1	KFA51000.1	248	254	no	no	2	1.2827E-21	145.88	1	0	1		1
VADNFWMR	MGQRYDVIVTADQADVADNFWMRAIPQSAC	VTADQADVADNFWMRAIPQSACSDNDSTDN	D	V	A	M	R	A	1	1	1	1	0	0	0	0	0	0	0	0	1	1	0	0	0	1	0	1	0	0	8	0	1037.4753	RBQ79470.1;XP_023429838.1;XP_018759612.1;XP_018252658.1;SCV52304.1;RYC89478.1;RKK97008.1;RKK76619.1;RBQ98280.1;PCD24960.1;KLO82961.1;KLO82493.1;EXL52202.1;EXK36241.1;EWZ84922.1;EWZ30878.1;EWY82490.1;EMT67401.1;EGU86483.1;RKL51113.1;RBA20759.1;CZR38087.1;CVK86240.1;CVK85571.1;XP_011319608.1;PTD02657.1;EYB33393.1;RFN48834.1;KFA51000.1;KEY67562.1;KIL90154.1;RTE76960.1;RSL88364.1;RSL48503.1	KFA51000.1	312	319	no	no	2	4.1257E-05	119.57	1	0	1			1
VSPDGVSR	TGVTREYWLELTDVTVSPDGVSRSAMAVNG	LELTDVTVSPDGVSRSAMAVNGTIPGPTLF	T	V	S	S	R	S	0	1	0	1	0	0	0	1	0	0	0	0	0	0	1	2	0	0	0	2	0	0	8	0	815.41373	KFA51000.1;PVH90787.1;PVI01802.1;RTE76960.1;RSL88364.1;RSL48503.1;TEA20253.1;TDZ27741.1;TDZ18208.1;TDZ39180.1	KFA51000.1	71	78	no	no	2	0.0028796	107.9	1	0	2		2
VTVSPDGVSR	VDTGVTREYWLELTDVTVSPDGVSRSAMAV	LELTDVTVSPDGVSRSAMAVNGTIPGPTLF	D	V	T	S	R	S	0	1	0	1	0	0	0	1	0	0	0	0	0	0	1	2	1	0	0	3	0	0	10	0	1015.5298	KFA51000.1;PVH90787.1;PVI01802.1;RTE76960.1;RSL88364.1;RSL48503.1;TEA20253.1;TDZ27741.1;TDZ18208.1;TDZ39180.1	KFA51000.1	69	78	no	no	2	6.8014E-06	105.52	1	0	3		2	1
other proteins
AAVDTHWK	VSFESGTSYRMRLVNAAVDTHWKFSIDNHT	YRMRLVNAAVDTHWKFSIDNHTLTVITADL	N	A	A	W	K	F	2	0	0	1	0	0	0	0	1	0	0	1	0	0	0	0	1	1	0	1	0	0	8	0	926.46102	RBQ79470.1;XP_023429838.1;XP_018759612.1;XP_018252658.1;SCV52304.1;RYC89478.1;RKK97008.1;RKK76619.1;RBQ98280.1;PCD24960.1;KLO82961.1;KLO82493.1;EXL52202.1;EXK36241.1;EWZ84922.1;EWZ30878.1;EWY82490.1;EMT67401.1;EGU86483.1;RKL51113.1;RBA20759.1;CZR38087.1;CVK86240.1;CVK85571.1;XP_011319608.1;PTD02657.1;EYB33393.1;RFN48834.1;RTE76960.1;RSL88364.1;RSL48503.1;TEA20253.1;TDZ27741.1;TDZ18208.1;TDZ39180.1	RBQ79470.1	262	269	no	no	2	0.041763	89.55	1	0	1			1
ALQFLER	WLCHCHIGWHTSEGFALQFLERSSEIANVS	GWHTSEGFALQFLERSSEIANVSTSSYVSD	F	A	L	E	R	S	1	1	0	0	0	1	1	0	0	0	2	0	0	1	0	0	0	0	0	0	0	0	7	0	875.4865	RBQ79470.1;XP_023429838.1;XP_018759612.1;XP_018252658.1;SCV52304.1;RYC89478.1;RKK97008.1;RKK76619.1;RBQ98280.1;PCD24960.1;KLO82961.1;KLO82493.1;EXL52202.1;EXK36241.1;EWZ84922.1;EWZ30878.1;EWY82490.1;EMT67401.1;EGU86483.1;RKL51113.1;RBA20759.1;CZR38087.1;CVK86240.1;CVK85571.1	RBQ79470.1	524	530	no	no	2	6.1274E-15	143	1	0	4	1	1	2
EGFALQFLER	PGVWLCHCHIGWHTSEGFALQFLERSSEIA	GWHTSEGFALQFLERSSEIANVSTSSYVSD	S	E	G	E	R	S	1	1	0	0	0	1	2	1	0	0	2	0	0	2	0	0	0	0	0	0	0	0	10	0	1208.619	RBQ79470.1;XP_023429838.1;XP_018759612.1;XP_018252658.1;SCV52304.1;RYC89478.1;RKK97008.1;RKK76619.1;RBQ98280.1;PCD24960.1;KLO82961.1;KLO82493.1;EXL52202.1;EXK36241.1;EWZ84922.1;EWZ30878.1;EWY82490.1;EMT67401.1;EGU86483.1;RKL51113.1;RBA20759.1;CZR38087.1;CVK86240.1;CVK85571.1	RBQ79470.1	521	530	no	no	2	0.002013	87.308	1	0	1			1
FALQFLER	VWLCHCHIGWHTSEGFALQFLERSSEIANV	GWHTSEGFALQFLERSSEIANVSTSSYVSD	G	F	A	E	R	S	1	1	0	0	0	1	1	0	0	0	2	0	0	2	0	0	0	0	0	0	0	0	8	0	1022.5549	RBQ79470.1;XP_023429838.1;XP_018759612.1;XP_018252658.1;SCV52304.1;RYC89478.1;RKK97008.1;RKK76619.1;RBQ98280.1;PCD24960.1;KLO82961.1;KLO82493.1;EXL52202.1;EXK36241.1;EWZ84922.1;EWZ30878.1;EWY82490.1;EMT67401.1;EGU86483.1;RKL51113.1;RBA20759.1;CZR38087.1;CVK86240.1;CVK85571.1	RBQ79470.1	523	530	no	no	2	0.001281	110.81	1	0	2		1	1
HTSEGFALQFLER	TDNPGVWLCHCHIGWHTSEGFALQFLERSS	GWHTSEGFALQFLERSSEIANVSTSSYVSD	W	H	T	E	R	S	1	1	0	0	0	1	2	1	1	0	2	0	0	2	0	1	1	0	0	0	0	0	13	0	1533.7576	RBQ79470.1;XP_023429838.1;XP_018759612.1;XP_018252658.1;SCV52304.1;RYC89478.1;RKK97008.1;RKK76619.1;RBQ98280.1;PCD24960.1;KLO82961.1;KLO82493.1;EXL52202.1;EXK36241.1;EWZ84922.1;EWZ30878.1;EWY82490.1;EMT67401.1;EGU86483.1;RKL51113.1;RBA20759.1;CZR38087.1;CVK86240.1;CVK85571.1	RBQ79470.1	518	530	no	no	3	0.035681	46.069	1	0	1			1
IGWHTSEGFALQFLER	AWETDNPGVWLCHCHIGWHTSEGFALQFLE	GWHTSEGFALQFLERSSEIANVSTSSYVSD	H	I	G	E	R	S	1	1	0	0	0	1	2	2	1	1	2	0	0	2	0	1	1	1	0	0	0	0	16	0	1889.9424	RBQ79470.1;XP_023429838.1;XP_018759612.1;XP_018252658.1;SCV52304.1;RYC89478.1;RKK97008.1;RKK76619.1;RBQ98280.1;PCD24960.1;KLO82961.1;KLO82493.1;EXL52202.1;EXK36241.1;EWZ84922.1;EWZ30878.1;EWY82490.1;EMT67401.1;EGU86483.1;RKL51113.1;RBA20759.1;CZR38087.1;CVK86240.1;CVK85571.1	RBQ79470.1	515	530	no	no	3	0.08133	45.33	1	0	1			1
LDLSMGQR	ITADLVPIEPYETTVLDLSMGQRYDIIVTA	EPYETTVLDLSMGQRYDIIVTADQADVADN	V	L	D	Q	R	Y	0	1	0	1	0	1	0	1	0	0	2	0	1	0	0	1	0	0	0	0	0	0	8	0	918.4593	RBQ79470.1	RBQ79470.1	295	302	no	no	2	0.11176	53.166	1	0	1			1
LVNAAVDTH	RFNVSFESGTSYRMRLVNAAVDTHWKFSID	TSYRMRLVNAAVDTHWKFSIDNHTLTVITA	R	L	V	T	H	W	2	0	1	1	0	0	0	0	1	0	1	0	0	0	0	0	1	0	0	2	0	0	9	0	938.48214	RBQ79470.1;XP_023429838.1;XP_018759612.1;XP_018252658.1;SCV52304.1;RYC89478.1;RKK97008.1;RKK76619.1;RBQ98280.1;PCD24960.1;KLO82961.1;KLO82493.1;EXL52202.1;EXK36241.1;EWZ84922.1;EWZ30878.1;EWY82490.1;EMT67401.1;EGU86483.1;RKL51113.1;RBA20759.1;CZR38087.1;CVK86240.1;CVK85571.1;XP_011319608.1;PTD02657.1;EYB33393.1;RFN48834.1;XP_018036634.1;RTE76960.1;RSL88364.1;RSL48503.1;TEA20253.1;TDZ27741.1;TDZ18…	RBQ79470.1	259	267	no	no	2	7.7444E-10	120.62	1	0	2		2
TSEGFALQFLER	DNPGVWLCHCHIGWHTSEGFALQFLERSSE	GWHTSEGFALQFLERSSEIANVSTSSYVSD	H	T	S	E	R	S	1	1	0	0	0	1	2	1	0	0	2	0	0	2	0	1	1	0	0	0	0	0	12	0	1396.6987	RBQ79470.1;XP_023429838.1;XP_018759612.1;XP_018252658.1;SCV52304.1;RYC89478.1;RKK97008.1;RKK76619.1;RBQ98280.1;PCD24960.1;KLO82961.1;KLO82493.1;EXL52202.1;EXK36241.1;EWZ84922.1;EWZ30878.1;EWY82490.1;EMT67401.1;EGU86483.1;RKL51113.1;RBA20759.1;CZR38087.1;CVK86240.1;CVK85571.1	RBQ79470.1	519	530	no	no	2	2.4922E-38	150.61	1	0	2		1	1
YDIIVTADQADVADNFWMR	EPYETTVLDLSMGQRYDIIVTADQADVADN	VTADQADVADNFWMRAIPQAACSDNDSTDN	R	Y	D	M	R	A	3	1	1	4	0	1	0	0	0	2	0	0	1	1	0	0	1	1	1	2	0	0	19	0	2242.0365	RBQ79470.1;XP_023429838.1;XP_018759612.1;XP_018252658.1;SCV52304.1;RYC89478.1;RKK97008.1;RKK76619.1;RBQ98280.1;PCD24960.1;KLO82961.1;KLO82493.1;EXL52202.1;EXK36241.1;EWZ84922.1;EWZ30878.1;EWY82490.1;EMT67401.1;EGU86483.1;XP_011319608.1;PTD02657.1;EYB33393.1;RTE76960.1;RSL88364.1;RSL48503.1	RBQ79470.1	303	321	no	no	2;3	1.7331E-126	228.8	1	0	25			25
SLSSQLKPR	SLFASCFAFQHVRAASLSSQLKPRAACSGN	QHVRAASLSSQLKPRAACSGNTASTRSEWC	A	S	L	P	R	A	0	1	0	0	0	1	0	0	0	0	2	1	0	0	1	3	0	0	0	0	0	0	9	1	1014.5822	RTE76960.1;RSL88364.1;RSL48503.1	RTE76960.1	20	28	yes	no	2	0.268	34.824	1	0	1			1
SSGSFPRANLFPR	AGALAGSLASALPGLSSGSFPRANLFPRAA	GLSSGSFPRANLFPRAACSGNTASTRTAWC	L	S	S	P	R	A	1	2	1	0	0	0	0	1	0	0	1	0	0	2	2	3	0	0	0	0	0	0	13	1	1434.7368	TEA20253.1	TEA20253.1	23	35	yes	yes	2	0.02452	62.463	1	0	2		1		1
TEVPDTGVTR	TRTAWCDYSIDTDYATEVPDTGVTREYWLE	DTDYATEVPDTGVTREYWLELTDVTVSPDG	A	T	E	T	R	E	0	1	0	1	0	0	1	1	0	0	0	0	0	0	1	0	3	0	0	2	0	0	10	0	1073.5353	TEA20253.1;TDZ27741.1;TDZ18208.1;TDZ39180.1	TEA20253.1	60	69	no	no	2	0.019384	79.128	1	0	2		1	1
AIPQSACSDNDNSDDIK	ITADQASVADNFWLRAIPQSACSDNDNSDD	PQSACSDNDNSDDIKGIVYYGDSVGTPSTS	R	A	I	I	K	G	2	0	2	4	1	1	0	0	0	2	0	1	0	0	1	3	0	0	0	0	0	0	17	0	1848.7796	XP_018036634.1	XP_018036634.1	339	355	yes	yes	2	3.7645E-06	62.14	1	0	1				1
[truncated: 15 more columns]

## Sheet: PEAKS X
Peptides identified by PEAKS X
Settings: semispecific trypsin digest, fixed modifications: carbamidomethylation of cysteines; variable modifications: oxidation and protein N-terminal acetylation
KFA51000.1	hypothetical protein S40293_07285	Stachybotrys chartarum IBT 40293
Protein Group	Protein ID	Protein Accession	Peptide	Unique	-10lgP	Mass	Length	ppm	m/z	z	RT	Area Sample 1	Fraction	Scan	Source File	#Feature	#Feature Sample 1	Start	End	PTM	AScore	Found By
4	53622	KFA51000.1	R.AAC(+57.02)DGNTASTR.S	Y	105.06	1122.47	11	34.8	562.244	2	17.57	8040000	3	F3:3865	90329500ploci_O,raw	5	5	27	37	Carbamidomethylation	C3:Carbamidomethylation:1000,00	PEAKS DB
4	53622	KFA51000.1	K.ATQYGSSWYHSHF.A	N	103.38	1569.66	13	1.9	785.841	2	65.94	0	1	F1:17131	811302941plo_UL,raw	0	0	153	165			PEAKS DB
4	53622	KFA51000.1	R.RDTALLPASGYLVM.A	N	101.45	1505.79	14	4	753.906	2	104.63	0	1	F1:31721	811302941plo_UL,raw	0	0	484	497			PEAKS DB
4	53622	KFA51000.1	T.ADQADVADNFWMR.A	N	97.94	1537.66	13	3.6	769.841	2	88.45	0	1	F1:24866	811302941plo_UL,raw	0	0	307	319			PEAKS DB
4	53622	KFA51000.1	R.DTALLPASGYLVM.A	N	94.93	1349.69	13	2.7	675.854	2	120.75	0	1	F1:38504	811302941plo_UL,raw	0	0	485	497			PEAKS DB
4	53622	KFA51000.1	L.AVGESMTYTWK.A	Y	93.77	1271.59	11	2.3	636.802	2	65.56	0	1	F1:17022	811302941plo_UL,raw	0	0	142	152			PEAKS DB
4	53622	KFA51000.1	D.VTVSPDGVSR.S	N	90.44	1015.53	10	3.6	508.774	2	38.62	2710000	1	F1:9399	811302941plo_UL,raw	5	5	69	78			PEAKS DB
4	53622	KFA51000.1	R.RDTALLPASGY.L	N	89.91	1162.6	11	2.2	582.308	2	61.92	0	1	F1:15964	811302941plo_UL,raw	0	0	484	494			PEAKS DB
4	53622	KFA51000.1	K.ATQYGSSWYH.S	N	88.99	1198.5	10	2.6	600.261	2	51.87	0	1	F1:13143	811302941plo_UL,raw	0	0	153	162			PEAKS DB
4	53622	KFA51000.1	K.ATQYGSSWYHSH.F	N	85.22	1422.6	12	1.6	712.306	2	42.33	0	1	F1:10394	811302941plo_UL,raw	0	0	153	164			PEAKS DB
4	53622	KFA51000.1	H.I(+42.01)GWHTAEGFALQFIER.Y	Y	82.01	1915.96	16	2.1	639.661	3	120.88	0	1	F1:38566	811302941plo_UL,raw	0	0	513	528	Acetylation (N-term)	I1:Acetylation (N-term):1000,00	PEAKS DB
4	53622	KFA51000.1	D.QADVADNFWMR.A	N	81.58	1351.6	11	2.6	676.808	2	85.23	171000	1	F1:23507	811302941plo_UL,raw	1	1	309	319			PEAKS DB
4	53622	KFA51000.1	T.AEGFALQFIER.Y	Y	79.99	1279.66	11	-29.4	640.817	2	123.98	64300	1	F1:39715	811302941plo_UL,raw	1	1	518	528			PEAKS DB
4	53622	KFA51000.1	A.EGFALQFIER.Y	N	77.93	1208.62	10	1.9	605.318	2	101.26	0	1	F1:30298	811302941plo_UL,raw	0	0	519	528			PEAKS DB
4	53622	KFA51000.1	F.ALQFIER.Y	N	76.87	875.486	7	0.7	438.751	2	62.09	11000000	1	F1:16016	811302941plo_UL,raw	3	3	522	528			PEAKS DB
4	53622	KFA51000.1	H.T(+42.01)AEGFALQFIER.Y	Y	76.63	1422.71	12	4.1	712.367	2	109.3	0	1	F1:33690	811302941plo_UL,raw	0	0	517	528	Acetylation (N-term)	T1:Acetylation (N-term):1000,00	PEAKS DB
4	53622	KFA51000.1	T.DVTVSPDGVSR.S	N	74	1130.56	11	6.1	566.289	2	34.93	711000	1	F1:8369	811302941plo_UL,raw	3	3	68	78			PEAKS DB
4	53622	KFA51000.1	D.VADNFWMR.A	N	71.64	1037.48	8	2.6	519.746	2	76.43	0	1	F1:20362	811302941plo_UL,raw	0	0	312	319			PEAKS DB
4	53622	KFA51000.1	L.TDVTVSPDGVSR.S	N	70.6	1231.6	12	1.3	616.81	2	40.82	656000	1	F1:9970	811302941plo_UL,raw	2	2	67	78			PEAKS DB
4	53622	KFA51000.1	R.DTALLPASGY.L	N	67.37	1006.5	10	2.3	504.257	2	75.29	0	1	F1:19971	811302941plo_UL,raw	0	0	485	494			PEAKS DB
4	53622	KFA51000.1	R.RDTALLPASGYL.V	N	66.95	1275.68	12	-0.9	638.848	2	87.65	0	1	F1:24529	811302941plo_UL,raw	0	0	484	495			PEAKS DB
4	53622	KFA51000.1	K.ATQYGSSWYHSHFAL.Q	N	66.05	1753.78	15	1.9	877.901	2	85.54	0	1	F1:23632	811302941plo_UL,raw	0	0	153	167			PEAKS DB
4	53622	KFA51000.1	G.FALQFIER.Y	N	61.06	1022.55	8	0.9	512.285	2	92.66	0	1	F1:26663	811302941plo_UL,raw	0	0	521	528			PEAKS DB
4	53622	KFA51000.1	F.A(+42.01)LQFIER.Y	N	56.63	917.497	7	3.3	459.757	2	77.36	0	1	F1:20647	811302941plo_UL,raw	0	0	522	528	Acetylation (N-term)	A1:Acetylation (N-term):1000,00	PEAKS DB
4	53622	KFA51000.1	E.LTDVTVSPDGVSR.S	N	56.02	1344.69	13	1.6	673.353	2	51.39	0	1	F1:12998	811302941plo_UL,raw	0	0	66	78			PEAKS DB
4	53622	KFA51000.1	R.DTALLPASGYLVM(+15.99)A.W	N	55.38	1436.72	14	34.5	719.369	2	80.45	63700	3	F3:16246	90329500ploci_O,raw	1	1	485	498	Oxidation (M)	M13:Oxidation (M):1000,00	PEAKS DB
4	53622	KFA51000.1	E.GFALQFIER.Y	N	55.1	1079.58	9	2.9	540.797	2	97.14	0	1	F1:28570	811302941plo_UL,raw	0	0	520	528			PEAKS DB
4	53622	KFA51000.1	T.SIHFHGIR.Q	N	54.88	965.519	8	2.5	322.848	3	39.6	0	1	F1:9643	811302941plo_UL,raw	0	0	116	123			PEAKS DB
4	53622	KFA51000.1	F.TSGTSYR.M	N	52.33	770.356	7	35.6	386.186	2	18.41	1040000	3	F3:4061	90329500ploci_O,raw	1	1	248	254			PEAKS DB
4	53622	KFA51000.1	R.LNIAFTSGTSYRMR.I	Y	52.21	1615.81	14	-51.5	808.846	2	62.36	887000	3	F3:12805	90329500ploci_O,raw	2	2	243	256			PEAKS DB
4	53622	KFA51000.1	R.RDTALLPASG.Y	N	49.68	999.535	10	36.1	500.776	2	41.73	292000	3	F3:8677	90329500ploci_O,raw	1	1	484	493			PEAKS DB
4	53622	KFA51000.1	T.VSPDGVSR.S	N	49.09	815.414	8	34.7	408.714	2	22.21	1050000	3	F3:4824	90329500ploci_O,raw	2	2	71	78			PEAKS DB
4	53622	KFA51000.1	L.AVGESM(+15.99)TYTWK.A	Y	44.73	1287.58	11	4.7	644.801	2	50.27	0	1	F1:12673	811302941plo_UL,raw	0	0	142	152	Oxidation (M)	M6:Oxidation (M):1000,00	PEAKS DB
4	53622	KFA51000.1	H.TVEDANWSNLSTATVGR.N	Y	44.65	1819.87	17	26.7	910.967	2	84.03	0	1	F1:23022	811302941plo_UL,raw	0	0	373	389			PEAKS DB
4	53622	KFA51000.1	K.FSIDNHTM.T	N	40.91	963.412	8	2.6	482.714	2	60.7	0	1	F1:15606	811302941plo_UL,raw	0	0	268	275			PEAKS DB
4	53622	KFA51000.1	R.RDTALLPASGYLVMA.W	N	38.96	1576.83	15	13.8	789.432	2	101.23	0	1	F1:30285	811302941plo_UL,raw	0	0	484	498			PEAKS DB
4	53622	KFA51000.1	K.ATQYGSSWYHSHFALQAY.Q	Y	38.26	2115.94	18	2.4	706.324	3	87.31	0	1	F1:24380	811302941plo_UL,raw	0	0	153	170			PEAKS DB
4	53622	KFA51000.1	R.RDTALLPA.S	N	37.68	855.481	8	2.4	428.749	2	48.32	0	1	F1:12098	811302941plo_UL,raw	0	0	484	491			PEAKS DB
4	53622	KFA51000.1	Q.ADVADNFWMR.A	N	37.5	1223.54	10	18.5	612.768	2	18.87	1180000	3	F3:4161	90329500ploci_O,raw	3	3	310	319			PEAKS DB
4	53622	KFA51000.1	E.AVDTGVTR.E	N	37.17	817.429	8	20.1	409.716	2	45.31	1960000	3	F3:9408	90329500ploci_O,raw	3	3	53	60			PEAKS DB
4	53622	KFA51000.1	K.ATQYGSSWY.H	N	37.16	1061.45	9	3.1	531.732	2	70.62	0	1	F1:18522	811302941plo_UL,raw	0	0	153	161			PEAKS DB
4	53622	KFA51000.1	E.AVDTGVTREYWLELTDVTVSPDGVSR.S	Y	35.92	2864.42	26	32.4	955.812	3	96.78	0	3	F3:19417	90329500ploci_O,raw	0	0	53	78			PEAKS DB
4	53622	KFA51000.1	Q.ADVADNFWM(+15.99)R.A	N	35.87	1239.53	10	-18.5	620.757	2	27.28	304000	2	F2:5857	90329499ploci_N,raw	1	1	310	319	Oxidation (M)	M9:Oxidation (M):1000,00	PEAKS DB
4	53622	KFA51000.1	P.IVPYTTTIIDMTMGQR.Y	Y	35.08	1838.93	16	-30.2	920.434	2	57.22	4430000	2	F2:11557	90329499ploci_N,raw	2	2	285	300			PEAKS DB
4	53622	KFA51000.1	V.DTGVTREYWLELTDVTVSPDGVSR.S	N	35.01	2694.31	24	-31.9	899.053	3	78.2	443000	3	F3:15850	90329500ploci_O,raw	1	1	55	78			PEAKS DB
4	53622	KFA51000.1	C.DGNTASTR.S	N	34.12	820.367	8	34.7	411.192	2	28.06	0	3	F3:6030	90329500ploci_O,raw	0	0	30	37			PEAKS DB
4	53622	KFA51000.1	D.VADNFWM(+15.99)R.A	N	34.01	1053.47	8	2.2	527.744	2	63.75	0	1	F1:16504	811302941plo_UL,raw	0	0	312	319	Oxidation (M)	M7:Oxidation (M):1000,00	PEAKS DB
4	53622	KFA51000.1	N.I(+42.01)AFTSGTSYR.M	Y	33.19	1143.56	10	-16.5	572.77	2	51.3	229000	2	F2:10422	90329499ploci_N,raw	1	1	245	254	Acetylation (N-term)	I1:Acetylation (N-term):1000,00	PEAKS DB
4	53622	KFA51000.1	R.M(+42.01)(+15.99)RIVNAAVDTNWK.F	Y	32.76	1574.79	13	-19.7	788.359	2	96.87	92600	3	F3:19433	90329500ploci_O,raw	1	1	255	267	Acetylation (N-term)	Oxidation (M)	M1:Acetylation (N-term):1000,00	M1:Oxidation (M):1000,00	PEAKS DB
4	53622	KFA51000.1	D.STQTGSR.L	Y	31.41	735.351	7	-15	368.677	2	33.28	0	1	F1:7934	811302941plo_UL,raw	0	0	236	242			PEAKS DB
4	53622	KFA51000.1	I.VTADQADVADNFWMR.A	N	31.19	1737.78	15	19.3	869.884	2	46.32	84600	3	F3:9598	90329500ploci_O,raw	1	1	305	319			PEAKS DB
4	53622	KFA51000.1	L.N(+42.01)GTSIHFHGIR.Q	N	30.85	1279.64	11	-7.9	640.817	2	79.13	2610000	2	F2:15712	90329499ploci_N,raw	4	4	113	123	Acetylation (N-term)	N1:Acetylation (N-term):1000,00	PEAKS DB
4	53622	KFA51000.1	L.NGTSIHFHGIR.Q	N	30.68	1237.63	11	16.8	619.828	2	42.08	263000	2	F2:8593	90329499ploci_N,raw	1	1	113	123			PEAKS DB
4	53622	KFA51000.1	Q.A(+42.01)DVADNFWMR.A	N	28.99	1265.55	10	12.6	633.784	2	48.52	167000	2	F2:9916	90329499ploci_N,raw	2	2	310	319	Acetylation (N-term)	A1:Acetylation (N-term):1000,00	PEAKS DB
4	53622	KFA51000.1	T.EAVDTGVTR.E	N	28.98	946.472	9	24.7	474.258	2	45.5	276000	4	F4:9584	90329501ploci_lakazaZYMO,raw	3	3	52	60			PEAKS DB
4	53622	KFA51000.1	S.A(+42.01)STPETTR.Y	Y	28.81	903.43	8	19.3	452.731	2	37.08	8540000	1	F1:8955	811302941plo_UL,raw	1	1	345	352	Acetylation (N-term)	A1:Acetylation (N-term):1000,00	PEAKS DB
4	53622	KFA51000.1	H.DFYILAQGTGTYSSSVTLNTSNPPR.R	Y	28.44	2688.3	25	-14.9	897.065	3	51.44	0	3	F3:10603	90329500ploci_O,raw	0	0	459	483			PEAKS DB
4	53622	KFA51000.1	R.NTDGLFK.W	Y	27.67	793.397	7	-20.3	397.694	2	19.79	960000	2	F2:4353	90329499ploci_N,raw	2	2	390	396			PEAKS DB
4	53622	KFA51000.1	V.GRNTDGLFK.W	Y	27.4	1006.52	9	-6.2	504.267	2	44.82	591000	4	F4:9430	90329501ploci_lakazaZYMO,raw	1	1	388	396			PEAKS DB
4	53622	KFA51000.1	G.L(+42.01)LAAGASAAPSPSIER.R	Y	27.02	1551.83	16	-43.4	776.886	2	94.14	0	1	F1:27320	811302941plo_UL,raw	0	0	10	25	Acetylation (N-term)	L1:Acetylation (N-term):1000,00	PEAKS DB
4	53622	KFA51000.1	V.A(+42.01)DNFWMR.A	N	26.81	980.417	7	33.1	491.236	2	29.03	0	4	F4:6305	90329501ploci_lakazaZYMO,raw	0	0	313	319	Acetylation (N-term)	A1:Acetylation (N-term):1000,00	PEAKS DB
4	53622	KFA51000.1	Q.SAC(+57.02)SDNDSTDNIK.A	N	26.66	1425.57	13	10.7	713.775	2	67.71	3350000	3	F3:13858	90329500ploci_O,raw	2	2	324	336	Carbamidomethylation	C3:Carbamidomethylation:1000,00	PEAKS DB
4	53622	KFA51000.1	E.SMTYTWK.A	Y	25.51	915.416	7	3	458.717	2	53.33	0	1	F1:13564	811302941plo_UL,raw	0	0	146	152			PEAKS DB
4	53622	KFA51000.1	R.IVNAAVDTNWKFSIDNHT.M	Y	25.4	2044	18	-5	682.331	3	31.59	1010000	2	F2:6635	90329499ploci_N,raw	1	1	257	274			PEAKS DB
4	53622	KFA51000.1	R.A(+42.01)AC(+57.02)DGNTASTR.S	Y	24.74	1164.48	11	36.1	583.274	2	50.98	235000	4	F4:10681	90329501ploci_lakazaZYMO,raw	2	2	27	37	Acetylation (N-term)	Carbamidomethylation	A1:Acetylation (N-term):1000,00	C3:Carbamidomethylation:1000,00	PEAKS DB
4	53622	KFA51000.1	V.TLNTSNPPR.R	N	24.59	998.514	9	55.4	500.296	2	54.57	0	4	F4:11408	90329501ploci_lakazaZYMO,raw	0	0	475	483			PEAKS DB
4	53622	KFA51000.1	R.QNYTVQNDGVSAVTQC(+57.02)PLAVGESMTYT.W	Y	24.42	2932.32	27	-5.4	978.443	3	122.15	0	1	F1:39064	811302941plo_UL,raw	0	0	124	150	Carbamidomethylation	C16:Carbamidomethylation:1000,00	PEAKS DB
4	53622	KFA51000.1	R.S(+42.01)SLLYTGLLAAGASAAPSPSIER.R	Y	24.26	2273.19	23	-0.3	758.712	3	78.76	3410000	3	F3:15935	90329500ploci_O,raw	2	2	3	25	Acetylation (N-term)	S1:Acetylation (N-term):1000,00	PEAKS DB
4	53622	KFA51000.1	R.DTALLPASGYL.V	N	24.15	1119.58	11	3.1	560.8	2	102.43	0	1	F1:30770	811302941plo_UL,raw	0	0	485	495			PEAKS DB
4	53622	KFA51000.1	D.VIVTADQADVADNFWM(+15.99)R.A	N	22.95	1965.93	17	7.6	656.325	3	77.95	1010000	4	F4:16167	90329501ploci_lakazaZYMO,raw	1	1	303	319	Oxidation (M)	M16:Oxidation (M):1000,00	PEAKS DB
4	53622	KFA51000.1	R.LNIAFTSG.T	Y	22.95	821.428	8	2.1	411.722	2	56.54	0	1	F1:14455	811302941plo_UL,raw	0	0	243	250			PEAKS DB
4	53622	KFA51000.1	V.S(+42.01)PDGVSR.S	N	22.74	758.356	7	49	380.204	2	38.12	0	1	F1:9258	811302941plo_UL,raw	0	0	72	78	Acetylation (N-term)	S1:Acetylation (N-term):1000,00	PEAKS DB
4	53622	KFA51000.1	R.IVNAAVDTNWK.F	Y	22.32	1229.64	11	0	615.807	2	57.99	1340000	3	F3:11899	90329500ploci_O,raw	1	1	257	267			PEAKS DB
4	53622	KFA51000.1	A.V(+42.01)DTGVTREYWLELTDVTVSPDGVSR.S	Y	22.17	2835.39	25	6.3	946.112	3	101.39	205000	3	F3:20297	90329500ploci_O,raw	1	1	54	78	Acetylation (N-term)	V1:Acetylation (N-term):1000,00	PEAKS DB
4	53622	KFA51000.1	G.A(+42.01)SAAPSPSIER.R	Y	21.82	1126.56	11	-1	564.269	2	44.95	528000	3	F3:9316	90329500ploci_O,raw	1	1	15	25	Acetylation (N-term)	A1:Acetylation (N-term):1000,00	PEAKS DB
4	53622	KFA51000.1	S.N(+42.01)LSTATVGR.N	Y	21.76	959.504	9	37	480.761	2	30.04	128000	3	F3:6410	90329500ploci_O,raw	1	1	381	389	Acetylation (N-term)	N1:Acetylation (N-term):1000,00	PEAKS DB
4	53622	KFA51000.1	R.LNIAFTSGTSYR.M	Y	21.73	1328.67	12	-45.7	665.307	2	32.16	308000	2	F2:6795	90329499ploci_N,raw	1	1	243	254			PEAKS DB
4	53622	KFA51000.1	K.ATQYGSSWYHSHFALQ.A	N	21.67	1881.84	16	4.8	628.291	3	77.41	0	1	F1:20666	811302941plo_UL,raw	0	0	153	168			PEAKS DB
4	53622	KFA51000.1	E.L(+42.01)TDVTVSPDGVSR.S	N	21.48	1386.7	13	8.1	694.339	2	61.75	196000	3	F3:12678	90329500ploci_O,raw	1	1	66	78	Acetylation (N-term)	L1:Acetylation (N-term):1000,00	PEAKS DB
4	53622	KFA51000.1	R.R(+42.01)AAC(+57.02)DGNTASTR.S	Y	21.27	1320.58	12	75.5	661.349	2	59.48	24900	1	F1:15252	811302941plo_UL,raw	1	1	26	37	Acetylation (N-term)	Carbamidomethylation	R1:Acetylation (N-term):1000,00	C4:Carbamidomethylation:1000,00	PEAKS DB
4	53622	KFA51000.1	R.S(+42.01)AMAVNGTIPG.P	N	21.26	1058.51	11	37.3	530.275	2	35.68	22500000	2	F2:7483	90329499ploci_N,raw	1	1	79	89	Acetylation (N-term)	S1:Acetylation (N-term):1000,00	PEAKS DB
4	53622	KFA51000.1	A.GASAAPSPSIERR.A	Y	21.03	1297.67	13	-4.4	649.819	2	53.56	0	3	F3:11031	90329500ploci_O,raw	0	0	14	26			PEAKS DB
4	53622	KFA51000.1	H.TAEGFALQFIER.Y	Y	21.01	1380.7	12	-69.4	691.288	2	45.11	0	3	F3:9350	90329500ploci_O,raw	0	0	517	528			PEAKS DB
4	53622	KFA51000.1	R.RAAC(+57.02)DGNTAST.R	Y	20.69	1122.47	11	15.1	562.256	2	46.63	53000	4	F4:9797	90329501ploci_lakazaZYMO,raw	1	1	26	36	Carbamidomethylation	C4:Carbamidomethylation:1000,00	PEAKS DB
4	53622	KFA51000.1	R.EYWLELTDVTVSPDGVSRSAM.A	N	20.63	2354.11	21	15.4	785.696	3	70.19	204000	3	F3:14336	90329500ploci_O,raw	1	1	61	81			PEAKS DB
4	53622	KFA51000.1	R.SSLLYTGLLAAG.A	Y	20.49	1164.64	12	-17.6	583.297	2	69.88	1020000	3	F3:14343	90329500ploci_O,raw	1	1	3	14			PEAKS DB
4	53622	KFA51000.1	L.LAAGASAAPSPSIER.R	Y	19.85	1396.73	15	-41.5	699.32	2	35.8	495000	3	F3:7569	90329500ploci_O,raw	1	1	11	25			PEAKS DB
4	53622	KFA51000.1	R.RAAC(+57.02)DGNTASTR.S	Y	19.41	1278.57	12	44	640.301	2	44.78	968000	3	F3:9276	90329500ploci_O,raw	3	3	26	37	Carbamidomethylation	C4:Carbamidomethylation:1000,00	PEAKS DB
4	53622	KFA51000.1	Q.TGSRLNIAFTSGTSYR.M	Y	19.38	1729.87	16	-46	577.606	3	122.63	0	1	F1:39248	811302941plo_UL,raw	0	0	239	254			PEAKS DB
4	53622	KFA51000.1	R.L(+42.01)NIAFTSGTSYR.M	Y	19.32	1370.68	12	-64.1	686.298	2	66.86	409000	2	F2:13434	90329499ploci_N,raw	3	3	243	254	Acetylation (N-term)	L1:Acetylation (N-term):1000,00	PEAKS DB
4	53622	KFA51000.1	K.AIVYYGDSASTPE.T	Y	19.26	1371.62	13	1.3	686.818	2	60.42	0	1	F1:15522	811302941plo_UL,raw	0	0	337	349			PEAKS DB
4	53622	KFA51000.1	W.SNLSTATVGR.N	Y	19.17	1004.53	10	1.1	503.266	2	48.87	210000	2	F2:9976	90329499ploci_N,raw	1	1	380	389			PEAKS DB
4	53622	KFA51000.1	D.DSTQTGSR.L	Y	19.11	850.378	8	80.2	426.216	2	24.6	0	3	F3:5322	90329500ploci_O,raw	0	0	235	242			PEAKS DB
4	53622	KFA51000.1	L.N(+42.01)TSNPPR.R	N	19.1	826.393	7	-109.3	414.145	2	20.94	0	3	F3:4565	90329500ploci_O,raw	0	0	477	483	Acetylation (N-term)	N1:Acetylation (N-term):1000,00	PEAKS DB
4	53622	KFA51000.1	R.S(+42.01)AMAVNGTIPGP.T	N	19.08	1155.56	12	44.8	578.808	2	39.95	413000	2	F2:8261	90329499ploci_N,raw	1	1	79	90	Acetylation (N-term)	S1:Acetylation (N-term):1000,00	PEAKS DB
4	53622	KFA51000.1	K.W(+42.01)YLNSTSLLVDWQDPTLGQ.V	Y	18.98	2277.1	19	-7.9	760.033	3	111.52	0	1	F1:34600	811302941plo_UL,raw	0	0	397	415	Acetylation (N-term)	W1:Acetylation (N-term):1000,00	PEAKS DB
4	53622	KFA51000.1	R.DTALLPASGYLVMA.W	N	18.79	1420.73	14	-0.1	711.371	2	119.6	0	1	F1:38019	811302941plo_UL,raw	0	0	485	498			PEAKS DB
4	53622	KFA51000.1	G.VSAVTQC(+57.02)PLAVGESMTYTWK.A	Y	18.74	2227.07	20	10.2	743.37	3	103.55	0	1	F1:31255	811302941plo_UL,raw	0	0	133	152	Carbamidomethylation	C7:Carbamidomethylation:1000,00	PEAKS DB
4	53622	KFA51000.1	Y.GSDDDSTQTGSR.L	Y	18.61	1224.49	12	44.6	613.257	2	18.06	130000	3	F3:3995	90329500ploci_O,raw	1	1	231	242			PEAKS DB
4	53622	KFA51000.1	Q.ADVADNFWM(+15.99)RAIPQSAC(+57.02)SDNDSTDNIK.A	N	18.58	3056.32	27	3.6	1019.78	3	56.76	0	2	F2:11482	90329499ploci_N,raw	0	0	310	336	Oxidation (M)	Carbamidomethylation	M9:Oxidation (M):1000,00	C17:Carbamidomethylation:1000,00	PEAKS DB
4	53622	KFA51000.1	M(+42.01)RSSLLYTGLLAAGASAAPSPSIER.R	Y	18.27	2560.33	25	-37.4	854.425	3	79.87	46400	4	F4:16521	90329501ploci_lakazaZYMO,raw	1	1	1	25	Acetylation (N-term)	M1:Acetylation (N-term):1000,00	PEAKS DB
4	53622	KFA51000.1	T.VEDANWSNLSTATVGR.N	Y	18.14	1718.82	16	34.7	573.968	3	43.14	0	1	F1:10641	811302941plo_UL,raw	0	0	374	389			PEAKS DB
4	53622	KFA51000.1	R.IVNAAVDTNWKF.S	Y	17.7	1376.71	12	-44.9	459.885	3	24.54	15100	2	F2:5304	90329499ploci_N,raw	1	1	257	268			PEAKS DB
4	53622	KFA51000.1	T.QC(+57.02)PLAVGESMTYTWK.A	Y	17.31	1769.81	15	7.9	885.92	2	118.46	0	1	F1:37535	811302941plo_UL,raw	0	0	138	152	Carbamidomethylation	C2:Carbamidomethylation:1000,00	PEAKS DB
4	53622	KFA51000.1	R.MRIVNAAVDTNW.K	Y	17.11	1388.69	12	-0.1	695.356	2	85.02	0	4	F4:17483	90329501ploci_lakazaZYMO,raw	0	0	255	266			PEAKS DB
4	53622	KFA51000.1	R.D(+42.01)TALLPASGYLVM.A	N	16.96	1391.7	13	13.4	696.844	2	76.88	0	3	F3:15588	90329500ploci_O,raw	0	0	485	497	Acetylation (N-term)	D1:Acetylation (N-term):1000,00	PEAKS DB
4	53622	KFA51000.1	A.A(+42.01)GASAAPSPSIERR.A	Y	16.85	1410.72	14	-34.4	471.232	3	39.71	0	1	F1:9674	811302941plo_UL,raw	0	0	13	26	Acetylation (N-term)	A1:Acetylation (N-term):1000,00	PEAKS DB
4	53622	KFA51000.1	R.R(+42.01)AAC(+57.02)DGNTAST.R	Y	16.71	1164.48	11	65	583.287	2	86.91	0	1	F1:24213	811302941plo_UL,raw	0	0	26	36	Acetylation (N-term)	Carbamidomethylation	R1:Acetylation (N-term):1000,00	C4:Carbamidomethylation:1000,00	PEAKS DB
4	53622	KFA51000.1	G.S(+42.01)DDDSTQTGSR.L	Y	16.65	1209.47	11	44.8	605.776	2	47.4	2950000	4	F4:9929	90329501ploci_lakazaZYMO,raw	1	1	232	242	Acetylation (N-term)	S1:Acetylation (N-term):1000,00	PEAKS DB
4	53622	KFA51000.1	R.RDTALLPAS.G	N	16.33	942.513	9	32.2	472.283	2	51.11	165000	4	F4:10705	90329501ploci_lakazaZYMO,raw	1	1	484	492			PEAKS DB
4	53622	KFA51000.1	Y.TGLLAAGASAAPSPSIER.R	Y	16.22	1667.88	18	-25	556.95	3	67.77	1700000	2	F2:13586	90329499ploci_N,raw	1	1	8	25			PEAKS DB
4	53622	KFA51000.1	W.T(+42.01)EAVDTGVTR.E	N	16.17	1089.53	10	-67.2	545.736	2	86.56	0	1	F1:24050	811302941plo_UL,raw	0	0	51	60	Acetylation (N-term)	T1:Acetylation (N-term):1000,00	PEAKS DB
4	53622	KFA51000.1	A.S(+42.01)AAPSPSIER.R	Y	16.03	1055.52	10	-27.8	528.737	2	35.19	181000	3	F3:7432	90329500ploci_O,raw	1	1	16	25	Acetylation (N-term)	S1:Acetylation (N-term):1000,00	PEAKS DB
4	53622	KFA51000.1	A.A(+42.01)PSPSIER.R	Y	15.85	897.456	8	34.2	449.754	2	53.88	1340000	4	F4:11264	90329501ploci_lakazaZYMO,raw	1	1	18	25	Acetylation (N-term)	A1:Acetylation (N-term):1000,00	PEAKS DB
4	53622	KFA51000.1	L.T(+42.01)DVTVSPDGVSR.S	N	15.83	1273.62	12	-37.6	637.785	2	48.54	0	2	F2:9919	90329499ploci_N,raw	0	0	67	78	Acetylation (N-term)	T1:Acetylation (N-term):1000,00	PEAKS DB
4	53622	KFA51000.1	K.F(+42.01)SIDNHTMTV.I	N	15.72	1205.54	10	-33.1	603.757	2	104.1	0	1	F1:31483	811302941plo_UL,raw	0	0	268	277	Acetylation (N-term)	F1:Acetylation (N-term):1000,00	PEAKS DB
4	53622	KFA51000.1	A.GASAAPSPSIER.R	Y	15.4	1141.57	12	-25.6	571.783	2	42.36	141000	4	F4:8917	90329501ploci_lakazaZYMO,raw	1	1	14	25			PEAKS DB
4	53622	KFA51000.1	A.S(+42.01)AAPSPSIERR.A	Y	15.36	1211.63	11	-54.8	606.781	2	42.71	257000	2	F2:8765	90329499ploci_N,raw	1	1	16	26	Acetylation (N-term)	S1:Acetylation (N-term):1000,00	PEAKS DB
4	53622	KFA51000.1	H.LHGHDFYILAQGTGTYSSSVTLNTSNPPR.R	Y	15.33	3132.53	29	-30.8	1045.14	3	44.62	66800	2	F2:9129	90329499ploci_N,raw	1	1	455	483			PEAKS DB
4	53622	KFA51000.1	A.PSPSIER.R	Y	15.3	784.408	7	24.3	393.217	2	26.59	216000	2	F2:5715	90329499ploci_N,raw	1	1	19	25			PEAKS DB
4	53622	KFA51000.1	Y.SSSVTLNTSNPPR.R	N	15.2	1358.68	13	24.8	680.368	2	62.02	206000	4	F4:12961	90329501ploci_lakazaZYMO,raw	1	1	471	483			PEAKS DB
4	53622	KFA51000.1	A.AGASAAPSPSIER.R	Y	15.01	1212.61	13	27.4	607.308	2	46.13	0	3	F3:9553	90329500ploci_O,raw	0	0	13	25			PEAKS DB
other proteins
Protein Group	Protein ID	Protein Accession	Peptide	Unique	-10lgP	Mass	Length	ppm	m/z	z	RT	Area Sample 1	Fraction	Scan	Source File	#Feature	#Feature Sample 1	Start	End	PTM	AScore	Found By
1	53625	EXL52202.1	R.YDIIVTADQADVADNFWMR.A	N	179.89	2242.04	19	3.2	1122.03	2	121.4	0	1	F1:38783	811302941plo_UL,raw	0	0	303	321			PEAKS DB
1	53625	EXL52202.1	R.YDIIVTADQADVADNFWM(+15.99)R.A	N	137.55	2258.03	19	2.4	753.686	3	111.46	0	1	F1:34577	811302941plo_UL,raw	0	0	303	321	Oxidation (M)	M18:Oxidation (M):1000,00	PEAKS DB
1	53625	EXL52202.1	H.TSEGFALQFLER.S	N	101.01	1396.7	12	4.4	699.36	2	101.92	224000	1	F1:30571	811302941plo_UL,raw	1	1	519	530			PEAKS DB
1	53625	EXL52202.1	T.ADQADVADNFWMR.A	N	97.94	1537.66	13	3.6	769.841	2	88.45	0	1	F1:24866	811302941plo_UL,raw	0	0	309	321			PEAKS DB
1	53625	EXL52202.1	D.QADVADNFWMR.A	N	81.58	1351.6	11	2.6	676.808	2	85.23	171000	1	F1:23507	811302941plo_UL,raw	1	1	311	321			PEAKS DB
1	53625	EXL52202.1	N.AAVDTHWK.F	N	80.41	926.461	8	2.1	464.239	2	31.85	0	1	F1:7568	811302941plo_UL,raw	0	0	262	269			PEAKS DB
1	53625	EXL52202.1	S.EGFALQFLER.S	N	77.93	1208.62	10	1.9	605.318	2	101.26	0	1	F1:30298	811302941plo_UL,raw	0	0	521	530			PEAKS DB
1	53625	EXL52202.1	W.HTSEGFALQFLER.S	N	77.73	1533.76	13	1.8	512.261	3	90.54	0	1	F1:25731	811302941plo_UL,raw	0	0	518	530			PEAKS DB
1	53625	EXL52202.1	F.ALQFLER.S	N	76.87	875.486	7	0.7	438.751	2	62.09	11000000	1	F1:16016	811302941plo_UL,raw	3	3	524	530			PEAKS DB
1	53625	EXL52202.1	D.VADNFWMR.A	N	71.64	1037.48	8	2.6	519.746	2	76.43	0	1	F1:20362	811302941plo_UL,raw	0	0	314	321			PEAKS DB
1	53625	EXL52202.1	V.N(+42.01)AAVDTHWK.F	N	70.25	1082.51	9	36.6	542.284	2	39.52	113000	1	F1:9622	811302941plo_UL,raw	1	1	261	269	Acetylation (N-term)	N1:Acetylation (N-term):1000,00	PEAKS DB
1	53625	EXL52202.1	S.S(+42.01)ITLNTDNPPR.R	N	63.59	1268.64	11	7.8	635.309	2	47.18	159000	3	F3:9730	90329500ploci_O,raw	1	1	475	485	Acetylation (N-term)	S1:Acetylation (N-term):1000,00	PEAKS DB
1	53625	EXL52202.1	R.A(+42.01)C(+57.02)SGNTASTR.S	N	62.41	1065.45	10	1.9	533.734	2	22.79	188000	1	F1:5253	811302941plo_UL,raw	1	1	30	39	Acetylation (N-term)	Carbamidomethylation	A1:Acetylation (N-term):1000,00	C2:Carbamidomethylation:1000,00	PEAKS DB
1	53625	EXL52202.1	G.FALQFLER.S	N	61.06	1022.55	8	0.9	512.285	2	92.66	0	1	F1:26663	811302941plo_UL,raw	0	0	523	530			PEAKS DB
1	53625	EXL52202.1	S.S(+42.01)SITLNTDNPPR.R	N	60.2	1355.67	12	8.8	678.824	2	46	12900000	3	F3:9568	90329500ploci_O,raw	3	3	474	485	Acetylation (N-term)	S1:Acetylation (N-term):1000,00	PEAKS DB
1	53625	EXL52202.1	F.A(+42.01)LQFLER.S	N	56.63	917.497	7	3.3	459.757	2	77.36	0	1	F1:20647	811302941plo_UL,raw	0	0	524	530	Acetylation (N-term)	A1:Acetylation (N-term):1000,00	PEAKS DB
1	53625	EXL52202.1	E.GFALQFLER.S	N	55.1	1079.58	9	2.9	540.797	2	97.14	0	1	F1:28570	811302941plo_UL,raw	0	0	522	530			PEAKS DB
1	53625	EXL52202.1	H.IGWHTSEGFALQFLER.S	N	50.88	1889.94	16	1.1	630.989	3	111.31	0	1	F1:34513	811302941plo_UL,raw	0	0	515	530			PEAKS DB
1	53625	EXL52202.1	L.NTDNPPR.R	N	49.8	812.378	7	34.1	407.196	2	17.87	1030000	3	F3:3939	90329500ploci_O,raw	1	1	479	485			PEAKS DB
1	53625	EXL52202.1	R.YDIIVTADQADVADNF.W	N	47.79	1768.82	16	43.8	885.424	2	78.22	326000	3	F3:15835	90329500ploci_O,raw	1	1	303	318			PEAKS DB
1	53625	EXL52202.1	Y.SIEAVDTGVTR.E	Y	44.18	1146.59	11	-34.5	574.282	2	42.2	96100	1	F1:10354	811302941plo_UL,raw	1	1	52	62			PEAKS DB
1	53625	EXL52202.1	R.LVNAAVDTHWK.F	N	41.94	1252.66	11	-32.7	627.294	2	54.37	115000	3	F3:11193	90329500ploci_O,raw	1	1	259	269			PEAKS DB
1	53625	EXL52202.1	R.RAC(+57.02)SGNTASTR.S	N	40.59	1179.54	11	-5	590.755	2	17.6	1240000	3	F3:3867	90329500ploci_O,raw	1	1	29	39	Carbamidomethylation	C3:Carbamidomethylation:1000,00	PEAKS DB
1	53625	EXL52202.1	R.LVNAAVDTH.W	N	38.34	938.482	9	35.8	470.249	2	31.21	38200000	3	F3:6701	90329500ploci_O,raw	6	6	259	267			PEAKS DB
1	53625	EXL52202.1	R.M(+42.01)(+15.99)RLVNAAVDTHWK.F	N	38.23	1597.8	13	-41.2	533.587	3	72.19	0	1	F1:19003	811302941plo_UL,raw	0	0	257	269	Acetylation (N-term)	Oxidation (M)	M1:Acetylation (N-term):1000,00	M1:Oxidation (M):1000,00	PEAKS DB
1	53625	EXL52202.1	Q.ADVADNFWMR.A	N	37.5	1223.54	10	18.5	612.768	2	18.87	1180000	3	F3:4161	90329500ploci_O,raw	3	3	312	321			PEAKS DB
1	53625	EXL52202.1	E.AVDTGVTR.E	N	37.17	817.429	8	20.1	409.716	2	45.31	1960000	3	F3:9408	90329500ploci_O,raw	3	3	55	62			PEAKS DB
1	53625	EXL52202.1	V.TVAPDGYSR.S	N	36.22	964.461	9	-13.2	483.235	2	24.75	698000	4	F4:5417	90329501ploci_lakazaZYMO,raw	4	4	72	80			PEAKS DB
1	53625	EXL52202.1	H.DFFILAQGTGTYSSSITLNTDNPPR.R	N	36.06	2714.32	25	-3.8	905.746	3	49.22	0	3	F3:10162	90329500ploci_O,raw	0	0	461	485			PEAKS DB
1	53625	EXL52202.1	Q.ADVADNFWM(+15.99)R.A	N	35.87	1239.53	10	-18.5	620.757	2	27.28	304000	2	F2:5857	90329499ploci_N,raw	1	1	312	321	Oxidation (M)	M9:Oxidation (M):1000,00	PEAKS DB
1	53625	EXL52202.1	K.WMLNSTSMLVD.W	N	34.4	1295.59	11	36	432.886	3	83.69	0	1	F1:22874	811302941plo_UL,raw	0	0	399	409			PEAKS DB
1	53625	EXL52202.1	D.VADNFWM(+15.99)R.A	N	34.01	1053.47	8	2.2	527.744	2	63.75	0	1	F1:16504	811302941plo_UL,raw	0	0	314	321	Oxidation (M)	M7:Oxidation (M):1000,00	PEAKS DB
1	53625	EXL52202.1	S.I(+42.01)EAVDTGVTR.E	Y	31.67	1101.57	10	-60.8	551.739	2	33.4	0	3	F3:7090	90329500ploci_O,raw	0	0	53	62	Acetylation (N-term)	I1:Acetylation (N-term):1000,00	PEAKS DB
1	53625	EXL52202.1	I.VTADQADVADNFWMR.A	N	31.19	1737.78	15	19.3	869.884	2	46.32	84600	3	F3:9598	90329500ploci_O,raw	1	1	307	321			PEAKS DB
1	53625	EXL52202.1	T.V(+42.01)LDLGM(+15.99)GQR.Y	N	30.96	1045.52	9	21.8	523.78	2	30.31	31700	1	F1:7155	811302941plo_UL,raw	1	1	294	302	Acetylation (N-term)	Oxidation (M)	V1:Acetylation (N-term):1000,00	M6:Oxidation (M):1000,00	PEAKS DB
1	53625	EXL52202.1	V.G(+42.01)ESVTYTWK.A	N	30.61	1111.52	9	50	556.789	2	24.11	200000	2	F2:5189	90329499ploci_N,raw	1	1	146	154	Acetylation (N-term)	G1:Acetylation (N-term):1000,00	PEAKS DB
1	53625	EXL52202.1	R.MRLVNAAVDTHWK.F	N	30.48	1539.8	13	31.6	514.272	3	49.93	68500	3	F3:10316	90329500ploci_O,raw	1	1	257	269			PEAKS DB
1	53625	EXL52202.1	S.ESSIEQEDSGV	N	29.12	1178.49	11	40.2	590.272	2	56.57	12900000	2	F2:11452	90329499ploci_N,raw	2	2	556	566			PEAKS DB
1	53625	EXL52202.1	Q.A(+42.01)DVADNFWMR.A	N	28.99	1265.55	10	12.6	633.784	2	48.52	167000	2	F2:9916	90329499ploci_N,raw	2	2	312	321	Acetylation (N-term)	A1:Acetylation (N-term):1000,00	PEAKS DB
1	53625	EXL52202.1	I.EAVDTGVTR.E	N	28.98	946.472	9	24.7	474.258	2	45.5	276000	4	F4:9584	90329501ploci_lakazaZYMO,raw	3	3	54	62			PEAKS DB
1	53625	EXL52202.1	T.VLDLGMGQR.Y	N	28.67	987.517	9	38.4	494.788	2	37.49	1080000	4	F4:7972	90329501ploci_lakazaZYMO,raw	2	2	294	302			PEAKS DB
1	53625	EXL52202.1	R.AIPQAAC(+57.02)SDNDSTDNIK.G	N	27.96	1818.81	17	-28.5	910.384	2	50.85	0	1	F1:12838	811302941plo_UL,raw	0	0	322	338	Carbamidomethylation	C7:Carbamidomethylation:1000,00	PEAKS DB
1	53625	EXL52202.1	Q.SESSIEQEDSGV	N	27.2	1265.53	12	64.5	633.816	2	54.82	14500	4	F4:11457	90329501ploci_lakazaZYMO,raw	1	1	555	566			PEAKS DB
1	53625	EXL52202.1	V.A(+42.01)DNFWMR.A	N	26.81	980.417	7	33.1	491.236	2	29.03	0	4	F4:6305	90329501ploci_lakazaZYMO,raw	0	0	315	321	Acetylation (N-term)	A1:Acetylation (N-term):1000,00	PEAKS DB
1	53625	EXL52202.1	Y.SSSITLNTDNPPR.R	N	25.5	1400.69	13	-58.7	701.287	2	44.59	0	3	F3:9241	90329500ploci_O,raw	0	0	473	485			PEAKS DB
1	53625	EXL52202.1	H.D(+42.01)FFILAQGTGTYSSSITLNTDNPPR.R	N	25.21	2756.33	25	-15.8	919.738	3	52.26	36100	3	F3:10775	90329500ploci_O,raw	1	1	461	485	Acetylation (N-term)	D1:Acetylation (N-term):1000,00	PEAKS DB
1	53625	EXL52202.1	V.IHVTNSLSTSLNGTSM(+15.99)HWHGIR.Q	N	24.85	2463.21	22	-19.9	616.797	4	108.31	0	1	F1:33267	811302941plo_UL,raw	0	0	104	125	Oxidation (M)	M16:Oxidation (M):1000,00	PEAKS DB
1	53625	EXL52202.1	K.TVEDANWNDLETATVGK.N	N	23.25	1861.87	17	17	621.645	3	49.23	151000	4	F4:10323	90329501ploci_lakazaZYMO,raw	1	1	375	391			PEAKS DB
1	53625	EXL52202.1	R.YDIIVTADQADVA.D	N	23.13	1392.68	13	4	697.349	2	34.65	0	1	F1:8294	811302941plo_UL,raw	0	0	303	315			PEAKS DB
1	53625	EXL52202.1	R.EYWLELTDVTVAPDGYSR.S	N	23.08	2113	18	35	1057.55	2	84.42	0	4	F4:17371	90329501ploci_lakazaZYMO,raw	0	0	63	80			PEAKS DB
1	53625	EXL52202.1	T.D(+42.01)NIVPYISK.T	N	22.43	1089.57	9	-25.6	545.774	2	35.08	297000	2	F2:7376	90329499ploci_N,raw	1	1	366	374	Acetylation (N-term)	D1:Acetylation (N-term):1000,00	PEAKS DB
1	53625	EXL52202.1	K.WMLNSTSMLVDWTN.P	Y	22.32	1696.76	14	14.5	849.391	2	75.83	0	2	F2:15095	90329499ploci_N,raw	0	0	399	412			PEAKS DB
1	53625	EXL52202.1	T.VAPDGYSR.S	N	22.04	863.414	8	36.3	432.733	2	49.05	1280000	4	F4:10302	90329501ploci_lakazaZYMO,raw	2	2	73	80			PEAKS DB
1	53625	EXL52202.1	L.VNAAVDTHWK.F	N	21.33	1139.57	10	43.7	570.822	2	52.61	0	4	F4:11010	90329501ploci_lakazaZYMO,raw	0	0	260	269			PEAKS DB
1	53625	EXL52202.1	D.GVSSITQC(+57.02)PLAVGESVTYTWK.A	N	21.28	2282.13	21	-0.1	761.721	3	75.5	0	4	F4:15709	90329501ploci_lakazaZYMO,raw	0	0	134	154	Carbamidomethylation	C8:Carbamidomethylation:1000,00	PEAKS DB
1	53625	EXL52202.1	R.S(+42.01)AMAVNGTIPG.P	N	21.26	1058.51	11	37.3	530.275	2	35.68	22500000	2	F2:7483	90329499ploci_N,raw	1	1	81	91	Acetylation (N-term)	S1:Acetylation (N-term):1000,00	PEAKS DB
1	53625	EXL52202.1	K.NTAGLFK.W	N	21.2	749.407	7	-15.1	375.708	2	26.48	158000	4	F4:5822	90329501ploci_lakazaZYMO,raw	1	1	392	398			PEAKS DB
1	53625	EXL52202.1	R.RDTAMLPANGY.L	N	21.1	1207.57	11	59.6	604.826	2	64.91	0	1	F1:16830	811302941plo_UL,raw	0	0	486	496			PEAKS DB
1	53625	EXL52202.1	K.NTAGLFKWM(+15.99)LN.S	N	21.08	1309.65	11	11	655.817	2	46.97	281000	3	F3:9709	90329500ploci_O,raw	1	1	392	402	Oxidation (M)	M9:Oxidation (M):1000,00	PEAKS DB
1	53625	EXL52202.1	D.N(+42.01)IVPYISK.T	N	20.97	974.544	8	18.4	488.284	2	48.31	199000	2	F2:9867	90329499ploci_N,raw	1	1	367	374	Acetylation (N-term)	N1:Acetylation (N-term):1000,00	PEAKS DB
1	53625	EXL52202.1	P.QAAC(+57.02)SDNDSTDNIK.G	N	20.83	1537.63	14	42.5	513.577	3	59.16	24400	4	F4:12368	90329501ploci_lakazaZYMO,raw	1	1	325	338	Carbamidomethylation	C4:Carbamidomethylation:1000,00	PEAKS DB
1	53625	EXL52202.1	K.L(+42.01)LQFLPAGILC(+57.02)LSQVYAR.S	Y	20.76	2103.16	18	-29.4	702.043	3	76.22	0	4	F4:15842	90329501ploci_lakazaZYMO,raw	0	0	3	20	Acetylation (N-term)	Carbamidomethylation	L1:Acetylation (N-term):1000,00	C11:Carbamidomethylation:1000,00	PEAKS DB
1	53625	EXL52202.1	K.T(+42.01)VEDANWNDLETATVGK.N	N	20.57	1903.88	17	4.5	952.943	2	75.3	92600	2	F2:15021	90329499ploci_N,raw	1	1	375	391	Acetylation (N-term)	T1:Acetylation (N-term):1000,00	PEAKS DB
1	53625	EXL52202.1	R.FNVSFESGTSYR.M	N	19.82	1392.63	12	-1.2	697.322	2	81.14	0	1	F1:21933	811302941plo_UL,raw	0	0	245	256			PEAKS DB
1	53625	EXL52202.1	G.TGTYSSSITLNTDNPPRR.D	N	19.7	1978.97	18	-21.6	990.462	2	54.37	172000	2	F2:11029	90329499ploci_N,raw	1	1	469	486			PEAKS DB
1	53625	EXL52202.1	R.RDTAMLPAN.G	N	19.47	987.481	9	53	494.757	2	30.53	687000	3	F3:6522	90329500ploci_O,raw	1	1	486	494			PEAKS DB
1	53625	EXL52202.1	I.TLNTDNPPR.R	N	19.26	1026.51	9	-7.3	514.262	2	35.72	89500	4	F4:7648	90329501ploci_lakazaZYMO,raw	1	1	477	485			PEAKS DB
1	53625	EXL52202.1	R.L(+42.01)VNAAVDTHWK.F	N	19.11	1294.67	11	-57.9	648.297	2	24.04	156000	2	F2:5197	90329499ploci_N,raw	1	1	259	269	Acetylation (N-term)	L1:Acetylation (N-term):1000,00	PEAKS DB
1	53625	EXL52202.1	R.S(+42.01)AMAVNGTIPGP.T	N	19.08	1155.56	12	44.8	578.808	2	39.95	413000	2	F2:8261	90329499ploci_N,raw	1	1	81	92	Acetylation (N-term)	S1:Acetylation (N-term):1000,00	PEAKS DB
1	53625	EXL52202.1	T.D(+42.01)GC(+57.02)DDETDNIVPYISK.T	N	18.88	1881.79	16	29.4	941.932	2	77.45	0	1	F1:20677	811302941plo_UL,raw	0	0	359	374	Acetylation (N-term)	Carbamidomethylation	D1:Acetylation (N-term):1000,00	C3:Carbamidomethylation:1000,00	PEAKS DB
1	53625	EXL52202.1	T.DVTVAPDGYSR.S	N	18.81	1178.56	11	13.2	590.288	2	40.25	164000	2	F2:8299	90329499ploci_N,raw	1	1	70	80			PEAKS DB
1	53625	EXL52202.1	R.S(+42.01)PLHQLNR.R	Y	18.62	1005.54	8	50.5	336.203	3	55.29	0	1	F1:14105	811302941plo_UL,raw	0	0	21	28	Acetylation (N-term)	S1:Acetylation (N-term):1000,00	PEAKS DB
1	53625	EXL52202.1	K.W(+42.01)M(+15.99)LNSTSMLVDWTNPTLAQ.V	Y	18.58	2265.04	19	28.3	756.049	3	84.16	38100	4	F4:17324	90329501ploci_lakazaZYMO,raw	1	1	399	417	Acetylation (N-term)	Oxidation (M)	W1:Acetylation (N-term):1000,00	M2:Oxidation (M):19,69	PEAKS DB
1	53625	EXL52202.1	P.YISKTVEDANWNDLETATVGK.N	N	18.24	2353.14	21	11.7	785.398	3	74.78	0	1	F1:19813	811302941plo_UL,raw	0	0	371	391			PEAKS DB
1	53625	EXL52202.1	A.GILC(+57.02)LSQVYARSPLHQLNR.R	Y	18.12	2224.19	19	-34.6	742.378	3	87.4	0	1	F1:24428	811302941plo_UL,raw	0	0	10	28	Carbamidomethylation	C4:Carbamidomethylation:1000,00	PEAKS DB
1	53625	EXL52202.1	S.QTGTRFNVSFESGTSYRM(+15.99)R.L	Y	18.1	2239.04	19	26.5	747.38	3	72.89	36800	4	F4:15216	90329501ploci_lakazaZYMO,raw	1	1	240	258	Oxidation (M)	M18:Oxidation (M):1000,00	PEAKS DB
1	53625	EXL52202.1	R.R(+42.01)DTAMLPA.N	N	17.91	915.448	8	-26.3	458.723	2	45.18	888000	4	F4:9598	90329501ploci_lakazaZYMO,raw	1	1	486	493	Acetylation (N-term)	R1:Acetylation (N-term):1000,00	PEAKS DB
1	53625	EXL52202.1	N.D(+42.01)LETATVGK.N	N	17.57	974.492	9	20	488.247	2	54.05	90600	3	F3:11127	90329500ploci_O,raw	1	1	383	391	Acetylation (N-term)	D1:Acetylation (N-term):1000,00	PEAKS DB
1	53625	EXL52202.1	K.WMLNSTSMLVDWTNPTLAQVLN.D	Y	17.46	2533.23	22	24.8	845.432	3	87.34	1570000	2	F2:17224	90329499ploci_N,raw	1	1	399	420			PEAKS DB
1	53625	EXL52202.1	R.SPLHQLNR.R	Y	17.32	963.525	8	-36.3	482.748	2	49.46	844000	2	F2:10098	90329499ploci_N,raw	2	2	21	28			PEAKS DB
1	53625	EXL52202.1	R.AIPQAAC(+57.02)SDN.D	N	17.26	1045.45	10	-27	523.718	2	60.56	0	1	F1:15566	811302941plo_UL,raw	0	0	322	331	Carbamidomethylation	C7:Carbamidomethylation:1000,00	PEAKS DB
1	53625	EXL52202.1	F.WMRAIPQAAC(+57.02)SDNDSTDNIK.G	N	17.17	2292.03	20	-4.4	765.013	3	103.57	0	1	F1:31264	811302941plo_UL,raw	0	0	319	338	Carbamidomethylation	C10:Carbamidomethylation:1000,00	PEAKS DB
1	53625	EXL52202.1	P.FETTVLDLGM(+15.99)GQR.Y	Y	17.09	1481.72	13	-11.2	494.903	3	59.92	377000	2	F2:12078	90329499ploci_N,raw	1	1	290	302	Oxidation (M)	M10:Oxidation (M):1000,00	PEAKS DB
1	53625	EXL52202.1	E.S(+42.01)SIEQEDSGV	N	17.04	1091.46	10	38.1	546.763	2	37.89	0	4	F4:8060	90329501ploci_lakazaZYMO,raw	0	0	557	566	Acetylation (N-term)	S1:Acetylation (N-term):1000,00	PEAKS DB
1	53625	EXL52202.1	R.A(+42.01)IPQAAC(+57.02)SD.N	N	16.99	973.418	9	35.7	487.733	2	35.02	0	1	F1:8393	811302941plo_UL,raw	0	0	322	330	Acetylation (N-term)	Carbamidomethylation	A1:Acetylation (N-term):1000,00	C7:Carbamidomethylation:1000,00	PEAKS DB
1	53625	EXL52202.1	T.L(+42.01)NTDNPPR.R	N	16.82	967.472	8	-30.1	484.713	2	40.1	768000	3	F3:8370	90329500ploci_O,raw	1	1	478	485	Acetylation (N-term)	L1:Acetylation (N-term):1000,00	PEAKS DB
1	53625	EXL52202.1	R.AC(+57.02)SGNTASTR.S	N	16.76	1023.44	10	91.9	512.757	2	32.65	0	3	F3:6950	90329500ploci_O,raw	0	0	30	39	Carbamidomethylation	C2:Carbamidomethylation:1000,00	PEAKS DB
1	53625	EXL52202.1	N.G(+42.01)TNVYGDDDSSSQTGTR.F	Y	16.02	1800.74	17	32.7	901.407	2	82.84	0	1	F1:22551	811302941plo_UL,raw	0	0	228	244	Acetylation (N-term)	G1:Acetylation (N-term):1000,00	PEAKS DB
1	53625	EXL52202.1	R.D(+42.01)TAMLPANGYL.V	N	15.96	1206.56	11	-43	604.241	2	58.75	279000	3	F3:12092	90329500ploci_O,raw	1	1	487	497	Acetylation (N-term)	D1:Acetylation (N-term):1000,00	PEAKS DB
1	53625	EXL52202.1	M(+42.01)(+15.99)KLLQFLPAGILC(+57.02)LSQVYARSPLHQLNR.R	Y	15.47	3323.8	28	-23.2	1108.91	3	135.38	0	1	F1:43577	811302941plo_UL,raw	0	0	1	28	Acetylation (N-term)	Oxidation (M)	Carbamidomethylation	M1:Acetylation (N-term):1000,00	M1:Oxidation (M):1000,00	C13:Carbamidomethylation:1000,00	PEAKS DB
1	53625	EXL52202.1	T.D(+42.01)VTVAPDGYSR.S	N	15.4	1220.57	11	11.9	611.293	2	52.75	413000	2	F2:10752	90329499ploci_N,raw	1	1	70	80	Acetylation (N-term)	D1:Acetylation (N-term):1000,00	PEAKS DB
1	53625	EXL52202.1	R.SPLHQLN.R	Y	15.38	807.424	7	-24.2	404.696	2	41.82	0	3	F3:8705	90329500ploci_O,raw	0	0	21	27			PEAKS DB
1	53625	EXL52202.1	D.G(+42.01)VSSITQC(+57.02)PLAVGESVTYTWK.A	N	15.21	2324.14	21	-8.1	582.037	4	104.69	0	1	F1:31747	811302941plo_UL,raw	0	0	134	154	Acetylation (N-term)	Carbamidomethylation	G1:Acetylation (N-term):1000,00	C8:Carbamidomethylation:1000,00	PEAKS DB
1	53625	EXL52202.1	L.N(+42.01)GTSMHWHGIR.Q	N	15.21	1336.61	11	-32.1	669.295	2	66.93	571000	4	F4:13993	90329501ploci_lakazaZYMO,raw	1	1	115	125	Acetylation (N-term)	N1:Acetylation (N-term):1000,00	PEAKS DB
1	53625	EXL52202.1	C.SGNTASTR.S	N	15.11	792.373	8	80.2	397.222	2	19.58	1280000	2	F2:4290	90329499ploci_N,raw	1	1	32	39			PEAKS DB
1	53630	XP_018252658.1	R.YDIIVTADQADVADNFWMR.A	N	179.89	2242.04	19	3.2	1122.03	2	121.4	0	1	F1:38783	811302941plo_UL,raw	0	0	303	321			PEAKS DB
1	53630	XP_018252658.1	R.YDIIVTADQADVADNFWM(+15.99)R.A	N	137.55	2258.03	19	2.4	753.686	3	111.46	0	1	F1:34577	811302941plo_UL,raw	0	0	303	321	Oxidation (M)	M18:Oxidation (M):1000,00	PEAKS DB
1	53630	XP_018252658.1	H.TSEGFALQFLER.S	N	101.01	1396.7	12	4.4	699.36	2	101.92	224000	1	F1:30571	811302941plo_UL,raw	1	1	519	530			PEAKS DB
1	53630	XP_018252658.1	T.ADQADVADNFWMR.A	N	97.94	1537.66	13	3.6	769.841	2	88.45	0	1	F1:24866	811302941plo_UL,raw	0	0	309	321			PEAKS DB
1	53630	XP_018252658.1	D.QADVADNFWMR.A	N	81.58	1351.6	11	2.6	676.808	2	85.23	171000	1	F1:23507	811302941plo_UL,raw	1	1	311	321			PEAKS DB
1	53630	XP_018252658.1	N.AAVDTHWK.F	N	80.41	926.461	8	2.1	464.239	2	31.85	0	1	F1:7568	811302941plo_UL,raw	0	0	262	269			PEAKS DB
1	53630	XP_018252658.1	S.EGFALQFLER.S	N	77.93	1208.62	10	1.9	605.318	2	101.26	0	1	F1:30298	811302941plo_UL,raw	0	0	521	530			PEAKS DB
1	53630	XP_018252658.1	W.HTSEGFALQFLER.S	N	77.73	1533.76	13	1.8	512.261	3	90.54	0	1	F1:25731	811302941plo_UL,raw	0	0	518	530			PEAKS DB
1	53630	XP_018252658.1	F.ALQFLER.S	N	76.87	875.486	7	0.7	438.751	2	62.09	11000000	1	F1:16016	811302941plo_UL,raw	3	3	524	530			PEAKS DB
1	53630	XP_018252658.1	D.VADNFWMR.A	N	71.64	1037.48	8	2.6	519.746	2	76.43	0	1	F1:20362	811302941plo_UL,raw	0	0	314	321			PEAKS DB
1	53630	XP_018252658.1	V.N(+42.01)AAVDTHWK.F	N	70.25	1082.51	9	36.6	542.284	2	39.52	113000	1	F1:9622	811302941plo_UL,raw	1	1	261	269	Acetylation (N-term)	N1:Acetylation (N-term):1000,00	PEAKS DB
1	53630	XP_018252658.1	S.S(+42.01)ITLNTDNPPR.R	N	63.59	1268.64	11	7.8	635.309	2	47.18	159000	3	F3:9730	90329500ploci_O,raw	1	1	475	485	Acetylation (N-term)	S1:Acetylation (N-term):1000,00	PEAKS DB
1	53630	XP_018252658.1	R.A(+42.01)C(+57.02)SGNTASTR.S	N	62.41	1065.45	10	1.9	533.734	2	22.79	188000	1	F1:5253	811302941plo_UL,raw	1	1	30	39	Acetylation (N-term)	Carbamidomethylation	A1:Acetylation (N-term):1000,00	C2:Carbamidomethylation:1000,00	PEAKS DB
1	53630	XP_018252658.1	G.FALQFLER.S	N	61.06	1022.55	8	0.9	512.285	2	92.66	0	1	F1:26663	811302941plo_UL,raw	0	0	523	530			PEAKS DB
1	53630	XP_018252658.1	S.S(+42.01)SITLNTDNPPR.R	N	60.2	1355.67	12	8.8	678.824	2	46	12900000	3	F3:9568	90329500ploci_O,raw	3	3	474	485	Acetylation (N-term)	S1:Acetylation (N-term):1000,00	PEAKS DB
1	53630	XP_018252658.1	F.A(+42.01)LQFLER.S	N	56.63	917.497	7	3.3	459.757	2	77.36	0	1	F1:20647	811302941plo_UL,raw	0	0	524	530	Acetylation (N-term)	A1:Acetylation (N-term):1000,00	PEAKS DB
1	53630	XP_018252658.1	E.GFALQFLER.S	N	55.1	1079.58	9	2.9	540.797	2	97.14	0	1	F1:28570	811302941plo_UL,raw	0	0	522	530			PEAKS DB
1	53630	XP_018252658.1	H.IGWHTSEGFALQFLER.S	N	50.88	1889.94	16	1.1	630.989	3	111.31	0	1	F1:34513	811302941plo_UL,raw	0	0	515	530			PEAKS DB
1	53630	XP_018252658.1	L.NTDNPPR.R	N	49.8	812.378	7	34.1	407.196	2	17.87	1030000	3	F3:3939	90329500ploci_O,raw	1	1	479	485			PEAKS DB
1	53630	XP_018252658.1	R.YDIIVTADQADVADNF.W	N	47.79	1768.82	16	43.8	885.424	2	78.22	326000	3	F3:15835	90329500ploci_O,raw	1	1	303	318			PEAKS DB
1	53630	XP_018252658.1	R.LVNAAVDTHWK.F	N	41.94	1252.66	11	-32.7	627.294	2	54.37	115000	3	F3:11193	90329500ploci_O,raw	1	1	259	269			PEAKS DB
1	53630	XP_018252658.1	R.RAC(+57.02)SGNTASTR.S	N	40.59	1179.54	11	-5	590.755	2	17.6	1240000	3	F3:3867	90329500ploci_O,raw	1	1	29	39	Carbamidomethylation	C3:Carbamidomethylation:1000,00	PEAKS DB
1	53630	XP_018252658.1	S.QTGTRFNVSFESDTSYRMR.L	Y	38.55	2281.05	19	-25	761.34	3	94.93	0	1	F1:27641	811302941plo_UL,raw	0	0	240	258			PEAKS DB
1	53630	XP_018252658.1	R.LVNAAVDTH.W	N	38.34	938.482	9	35.8	470.249	2	31.21	38200000	3	F3:6701	90329500ploci_O,raw	6	6	259	267			PEAKS DB
1	53630	XP_018252658.1	R.M(+42.01)(+15.99)RLVNAAVDTHWK.F	N	38.23	1597.8	13	-41.2	533.587	3	72.19	0	1	F1:19003	811302941plo_UL,raw	0	0	257	269	Acetylation (N-term)	Oxidation (M)	M1:Acetylation (N-term):1000,00	M1:Oxidation (M):1000,00	PEAKS DB
1	53630	XP_018252658.1	Q.ADVADNFWMR.A	N	37.5	1223.54	10	18.5	612.768	2	18.87	1180000	3	F3:4161	90329500ploci_O,raw	3	3	312	321			PEAKS DB
1	53630	XP_018252658.1	K.LLQFLPAGVLC(+57.02)LSQVYAR.S	Y	37.37	2047.13	18	-33.8	1024.53	2	78.76	509000	2	F2:15632	90329499ploci_N,raw	2	2	3	20	Carbamidomethylation	C11:Carbamidomethylation:1000,00	PEAKS DB
1	53630	XP_018252658.1	E.AVDTGVTR.E	N	37.17	817.429	8	20.1	409.716	2	45.31	1960000	3	F3:9408	90329500ploci_O,raw	3	3	55	62			PEAKS DB
1	53630	XP_018252658.1	V.TVAPDGYSR.S	N	36.22	964.461	9	-13.2	483.235	2	24.75	698000	4	F4:5417	90329501ploci_lakazaZYMO,raw	4	4	72	80			PEAKS DB
1	53630	XP_018252658.1	H.DFFILAQGTGTYSSSITLNTDNPPR.R	N	36.06	2714.32	25	-3.8	905.746	3	49.22	0	3	F3:10162	90329500ploci_O,raw	0	0	461	485			PEAKS DB
1	53630	XP_018252658.1	Q.ADVADNFWM(+15.99)R.A	N	35.87	1239.53	10	-18.5	620.757	2	27.28	304000	2	F2:5857	90329499ploci_N,raw	1	1	312	321	Oxidation (M)	M9:Oxidation (M):1000,00	PEAKS DB
1	53630	XP_018252658.1	K.TVEDANWNNLETATVGK.N	Y	34.57	1860.89	17	-10.2	931.409	2	91.54	1850000	3	F3:18388	90329500ploci_O,raw	2	2	375	391			PEAKS DB
1	53630	XP_018252658.1	K.WMLNSTSMLVD.W	N	34.4	1295.59	11	36	432.886	3	83.69	0	1	F1:22874	811302941plo_UL,raw	0	0	399	409			PEAKS DB
1	53630	XP_018252658.1	D.VADNFWM(+15.99)R.A	N	34.01	1053.47	8	2.2	527.744	2	63.75	0	1	F1:16504	811302941plo_UL,raw	0	0	314	321	Oxidation (M)	M7:Oxidation (M):1000,00	PEAKS DB
1	53630	XP_018252658.1	I.VTADQADVADNFWMR.A	N	31.19	1737.78	15	19.3	869.884	2	46.32	84600	3	F3:9598	90329500ploci_O,raw	1	1	307	321			PEAKS DB
1	53630	XP_018252658.1	S.ESLIEQEDSGV	Y	31.15	1204.55	11	37.4	603.307	2	72.57	13500000	4	F4:15118	90329501ploci_lakazaZYMO,raw	3	3	556	566			PEAKS DB
1	53630	XP_018252658.1	T.V(+42.01)LDLGM(+15.99)GQR.Y	N	30.96	1045.52	9	21.8	523.78	2	30.31	31700	1	F1:7155	811302941plo_UL,raw	1	1	294	302	Acetylation (N-term)	Oxidation (M)	V1:Acetylation (N-term):1000,00	M6:Oxidation (M):1000,00	PEAKS DB
1	53630	XP_018252658.1	W.NNLETATVGK.N	Y	30.89	1045.54	10	-28.5	523.763	2	72.22	0	1	F1:19012	811302941plo_UL,raw	0	0	382	391			PEAKS DB
1	53630	XP_018252658.1	V.G(+42.01)ESVTYTWK.A	N	30.61	1111.52	9	50	556.789	2	24.11	200000	2	F2:5189	90329499ploci_N,raw	1	1	146	154	Acetylation (N-term)	G1:Acetylation (N-term):1000,00	PEAKS DB
1	53630	XP_018252658.1	R.MRLVNAAVDTHWK.F	N	30.48	1539.8	13	31.6	514.272	3	49.93	68500	3	F3:10316	90329500ploci_O,raw	1	1	257	269			PEAKS DB
1	53630	XP_018252658.1	V.S(+42.01)FESDTSYR.M	Y	29.57	1132.47	9	42.1	567.26	2	44.43	282000	2	F2:9074	90329499ploci_N,raw	1	1	248	256	Acetylation (N-term)	S1:Acetylation (N-term):1000,00	PEAKS DB
1	53630	XP_018252658.1	Q.A(+42.01)DVADNFWMR.A	N	28.99	1265.55	10	12.6	633.784	2	48.52	167000	2	F2:9916	90329499ploci_N,raw	2	2	312	321	Acetylation (N-term)	A1:Acetylation (N-term):1000,00	PEAKS DB
1	53630	XP_018252658.1	T.EAVDTGVTR.E	N	28.98	946.472	9	24.7	474.258	2	45.5	276000	4	F4:9584	90329501ploci_lakazaZYMO,raw	3	3	54	62			PEAKS DB
1	53630	XP_018252658.1	R.FNVSFESDTS.Y	Y	28.69	1131.47	10	-21.1	566.731	2	94.54	0	1	F1:27479	811302941plo_UL,raw	0	0	245	254			PEAKS DB
1	53630	XP_018252658.1	T.VLDLGMGQR.Y	N	28.67	987.517	9	38.4	494.788	2	37.49	1080000	4	F4:7972	90329501ploci_lakazaZYMO,raw	2	2	294	302			PEAKS DB
1	53630	XP_018252658.1	R.AIPQAAC(+57.02)SDNDSTDNIK.G	N	27.96	1818.81	17	-28.5	910.384	2	50.85	0	1	F1:12838	811302941plo_UL,raw	0	0	322	338	Carbamidomethylation	C7:Carbamidomethylation:1000,00	PEAKS DB
1	53630	XP_018252658.1	V.A(+42.01)DNFWMR.A	N	26.81	980.417	7	33.1	491.236	2	29.03	0	4	F4:6305	90329501ploci_lakazaZYMO,raw	0	0	315	321	Acetylation (N-term)	A1:Acetylation (N-term):1000,00	PEAKS DB
1	53630	XP_018252658.1	Y.SSSITLNTDNPPR.R	N	25.5	1400.69	13	-58.7	701.287	2	44.59	0	3	F3:9241	90329500ploci_O,raw	0	0	473	485			PEAKS DB
1	53630	XP_018252658.1	H.D(+42.01)FFILAQGTGTYSSSITLNTDNPPR.R	N	25.21	2756.33	25	-15.8	919.738	3	52.26	36100	3	F3:10775	90329500ploci_O,raw	1	1	461	485	Acetylation (N-term)	D1:Acetylation (N-term):1000,00	PEAKS DB
1	53630	XP_018252658.1	V.IHVTNSLSTSLNGTSM(+15.99)HWHGIR.Q	N	24.85	2463.21	22	-19.9	616.797	4	108.31	0	1	F1:33267	811302941plo_UL,raw	0	0	104	125	Oxidation (M)	M16:Oxidation (M):1000,00	PEAKS DB
1	53630	XP_018252658.1	T.GTRFNVSFESDTSYR.M	Y	23.54	1764.81	15	-5.8	883.405	2	94.12	0	1	F1:27311	811302941plo_UL,raw	0	0	242	256			PEAKS DB
1	53630	XP_018252658.1	R.YDIIVTADQADVA.D	N	23.13	1392.68	13	4	697.349	2	34.65	0	1	F1:8294	811302941plo_UL,raw	0	0	303	315			PEAKS DB
1	53630	XP_018252658.1	R.EYWLELTDVTVAPDGYSR.S	N	23.08	2113	18	35	1057.55	2	84.42	0	4	F4:17371	90329501ploci_lakazaZYMO,raw	0	0	63	80			PEAKS DB
1	53630	XP_018252658.1	Q.TGTRFNVSFESDTSYRM(+15.99)RLVNAAVDTHWK.F	Y	22.82	3403.64	29	-10.9	851.907	4	102.33	0	1	F1:30726	811302941plo_UL,raw	0	0	241	269	Oxidation (M)	M17:Oxidation (M):1000,00	PEAKS DB
1	53630	XP_018252658.1	T.D(+42.01)NIVPYISK.T	N	22.43	1089.57	9	-25.6	545.774	2	35.08	297000	2	F2:7376	90329499ploci_N,raw	1	1	366	374	Acetylation (N-term)	D1:Acetylation (N-term):1000,00	PEAKS DB
1	53630	XP_018252658.1	T.VAPDGYSR.S	N	22.04	863.414	8	36.3	432.733	2	49.05	1280000	4	F4:10302	90329501ploci_lakazaZYMO,raw	2	2	73	80			PEAKS DB
1	53630	XP_018252658.1	L.VNAAVDTHWK.F	N	21.33	1139.57	10	43.7	570.822	2	52.61	0	4	F4:11010	90329501ploci_lakazaZYMO,raw	0	0	260	269			PEAKS DB
1	53630	XP_018252658.1	D.GVSSITQC(+57.02)PLAVGESVTYTWK.A	N	21.28	2282.13	21	-0.1	761.721	3	75.5	0	4	F4:15709	90329501ploci_lakazaZYMO,raw	0	0	134	154	Carbamidomethylation	C8:Carbamidomethylation:1000,00	PEAKS DB
1	53630	XP_018252658.1	R.S(+42.01)AMAVNGTIPG.P	N	21.26	1058.51	11	37.3	530.275	2	35.68	22500000	2	F2:7483	90329499ploci_N,raw	1	1	81	91	Acetylation (N-term)	S1:Acetylation (N-term):1000,00	PEAKS DB
1	53630	XP_018252658.1	K.NTAGLFK.W	N	21.2	749.407	7	-15.1	375.708	2	26.48	158000	4	F4:5822	90329501ploci_lakazaZYMO,raw	1	1	392	398			PEAKS DB
1	53630	XP_018252658.1	R.RDTAMLPANGY.L	N	21.1	1207.57	11	59.6	604.826	2	64.91	0	1	F1:16830	811302941plo_UL,raw	0	0	486	496			PEAKS DB
1	53630	XP_018252658.1	K.NTAGLFKWM(+15.99)LN.S	N	21.08	1309.65	11	11	655.817	2	46.97	281000	3	F3:9709	90329500ploci_O,raw	1	1	392	402	Oxidation (M)	M9:Oxidation (M):1000,00	PEAKS DB
1	53630	XP_018252658.1	D.N(+42.01)IVPYISK.T	N	20.97	974.544	8	18.4	488.284	2	48.31	199000	2	F2:9867	90329499ploci_N,raw	1	1	367	374	Acetylation (N-term)	N1:Acetylation (N-term):1000,00	PEAKS DB
1	53630	XP_018252658.1	P.QAAC(+57.02)SDNDSTDNIK.G	N	20.83	1537.63	14	42.5	513.577	3	59.16	24400	4	F4:12368	90329501ploci_lakazaZYMO,raw	1	1	325	338	Carbamidomethylation	C4:Carbamidomethylation:1000,00	PEAKS DB
1	53630	XP_018252658.1	G.TGTYSSSITLNTDNPPRR.D	N	19.7	1978.97	18	-21.6	990.462	2	54.37	172000	2	F2:11029	90329499ploci_N,raw	1	1	469	486			PEAKS DB
1	53630	XP_018252658.1	R.RDTAMLPAN.G	N	19.47	987.481	9	53	494.757	2	30.53	687000	3	F3:6522	90329500ploci_O,raw	1	1	486	494			PEAKS DB
1	53630	XP_018252658.1	I.TLNTDNPPR.R	N	19.26	1026.51	9	-7.3	514.262	2	35.72	89500	4	F4:7648	90329501ploci_lakazaZYMO,raw	1	1	477	485			PEAKS DB
1	53630	XP_018252658.1	R.L(+42.01)VNAAVDTHWK.F	N	19.11	1294.67	11	-57.9	648.297	2	24.04	156000	2	F2:5197	90329499ploci_N,raw	1	1	259	269	Acetylation (N-term)	L1:Acetylation (N-term):1000,00	PEAKS DB
1	53630	XP_018252658.1	R.S(+42.01)AMAVNGTIPGP.T	N	19.08	1155.56	12	44.8	578.808	2	39.95	413000	2	F2:8261	90329499ploci_N,raw	1	1	81	92	Acetylation (N-term)	S1:Acetylation (N-term):1000,00	PEAKS DB
1	53630	XP_018252658.1	T.D(+42.01)GC(+57.02)DDETDNIVPYISK.T	N	18.88	1881.79	16	29.4	941.932	2	77.45	0	1	F1:20677	811302941plo_UL,raw	0	0	359	374	Acetylation (N-term)	Carbamidomethylation	D1:Acetylation (N-term):1000,00	C3:Carbamidomethylation:1000,00	PEAKS DB
1	53630	XP_018252658.1	T.DVTVAPDGYSR.S	N	18.81	1178.56	11	13.2	590.288	2	40.25	164000	2	F2:8299	90329499ploci_N,raw	1	1	70	80			PEAKS DB
1	53630	XP_018252658.1	R.S(+42.01)PLHQLNR.R	Y	18.62	1005.54	8	50.5	336.203	3	55.29	0	1	F1:14105	811302941plo_UL,raw	0	0	21	28	Acetylation (N-term)	S1:Acetylation (N-term):1000,00	PEAKS DB
1	53630	XP_018252658.1	MKLLQFLPAGVLC(+57.02)LSQ.V	Y	18.59	1816.99	16	-45.3	909.433	2	94.38	33200	3	F3:18947	90329500ploci_O,raw	1	1	1	16	Carbamidomethylation	C13:Carbamidomethylation:1000,00	PEAKS DB
1	53630	XP_018252658.1	R.R(+42.01)DTAMLPA.N	N	17.91	915.448	8	-26.3	458.723	2	45.18	888000	4	F4:9598	90329501ploci_lakazaZYMO,raw	1	1	486	493	Acetylation (N-term)	R1:Acetylation (N-term):1000,00	PEAKS DB
1	53630	XP_018252658.1	R.SPLHQLNR.R	Y	17.32	963.525	8	-36.3	482.748	2	49.46	844000	2	F2:10098	90329499ploci_N,raw	2	2	21	28			PEAKS DB
1	53630	XP_018252658.1	R.AIPQAAC(+57.02)SDN.D	N	17.26	1045.45	10	-27	523.718	2	60.56	0	1	F1:15566	811302941plo_UL,raw	0	0	322	331	Carbamidomethylation	C7:Carbamidomethylation:1000,00	PEAKS DB
1	53630	XP_018252658.1	F.WMRAIPQAAC(+57.02)SDNDSTDNIK.G	N	17.17	2292.03	20	-4.4	765.013	3	103.57	0	1	F1:31264	811302941plo_UL,raw	0	0	319	338	Carbamidomethylation	C10:Carbamidomethylation:1000,00	PEAKS DB
1	53630	XP_018252658.1	P.FETTVLDLGM(+15.99)GQR.Y	Y	17.09	1481.72	13	-11.2	494.903	3	59.92	377000	2	F2:12078	90329499ploci_N,raw	1	1	290	302	Oxidation (M)	M10:Oxidation (M):1000,00	PEAKS DB
1	53630	XP_018252658.1	R.A(+42.01)IPQAAC(+57.02)SD.N	N	16.99	973.418	9	35.7	487.733	2	35.02	0	1	F1:8393	811302941plo_UL,raw	0	0	322	330	Acetylation (N-term)	Carbamidomethylation	A1:Acetylation (N-term):1000,00	C7:Carbamidomethylation:1000,00	PEAKS DB
1	53630	XP_018252658.1	T.L(+42.01)NTDNPPR.R	N	16.82	967.472	8	-30.1	484.713	2	40.1	768000	3	F3:8370	90329500ploci_O,raw	1	1	478	485	Acetylation (N-term)	L1:Acetylation (N-term):1000,00	PEAKS DB
1	53630	XP_018252658.1	R.AC(+57.02)SGNTASTR.S	N	16.76	1023.44	10	91.9	512.757	2	32.65	0	3	F3:6950	90329500ploci_O,raw	0	0	30	39	Carbamidomethylation	C2:Carbamidomethylation:1000,00	PEAKS DB
1	53630	XP_018252658.1	S.T(+42.01)EAVDTGVTR.E	N	16.17	1089.53	10	-67.2	545.736	2	86.56	0	1	F1:24050	811302941plo_UL,raw	0	0	53	62	Acetylation (N-term)	T1:Acetylation (N-term):1000,00	PEAKS DB
1	53630	XP_018252658.1	N.G(+42.01)TNVYGDDDSSSQTGTR.F	Y	16.02	1800.74	17	32.7	901.407	2	82.84	0	1	F1:22551	811302941plo_UL,raw	0	0	228	244	Acetylation (N-term)	G1:Acetylation (N-term):1000,00	PEAKS DB
1	53630	XP_018252658.1	R.D(+42.01)TAMLPANGYL.V	N	15.96	1206.56	11	-43	604.241	2	58.75	279000	3	F3:12092	90329500ploci_O,raw	1	1	487	497	Acetylation (N-term)	D1:Acetylation (N-term):1000,00	PEAKS DB
1	53630	XP_018252658.1	K.T(+42.01)VEDANWNNLETATVGK.N	Y	15.86	1902.9	17	-8.6	635.3	3	77.86	0	1	F1:20803	811302941plo_UL,raw	0	0	375	391	Acetylation (N-term)	T1:Acetylation (N-term):1000,00	PEAKS DB
1	53630	XP_018252658.1	M(+42.01)(+15.99)KLLQFLPAGVLC(+57.02)LSQVYAR.S	Y	15.57	2364.27	20	-19.2	789.082	3	102.36	0	1	F1:30741	811302941plo_UL,raw	0	0	1	20	Acetylation (N-term)	Oxidation (M)	Carbamidomethylation	M1:Acetylation (N-term):1000,00	M1:Oxidation (M):1000,00	C13:Carbamidomethylation:1000,00	PEAKS DB
1	53630	XP_018252658.1	A.G(+42.01)VLC(+57.02)LSQVYAR.S	Y	15.5	1306.67	11	1.7	436.565	3	63.57	0	1	F1:16443	811302941plo_UL,raw	0	0	10	20	Acetylation (N-term)	Carbamidomethylation	G1:Acetylation (N-term):1000,00	C4:Carbamidomethylation:1000,00	PEAKS DB
1	53630	XP_018252658.1	T.D(+42.01)VTVAPDGYSR.S	N	15.4	1220.57	11	11.9	611.293	2	52.75	413000	2	F2:10752	90329499ploci_N,raw	1	1	70	80	Acetylation (N-term)	D1:Acetylation (N-term):1000,00	PEAKS DB
1	53630	XP_018252658.1	R.SPLHQLN.R	Y	15.38	807.424	7	-24.2	404.696	2	41.82	0	3	F3:8705	90329500ploci_O,raw	0	0	21	27			PEAKS DB
1	53630	XP_018252658.1	D.G(+42.01)VSSITQC(+57.02)PLAVGESVTYTWK.A	N	15.21	2324.14	21	-8.1	582.037	4	104.69	0	1	F1:31747	811302941plo_UL,raw	0	0	134	154	Acetylation (N-term)	Carbamidomethylation	G1:Acetylation (N-term):1000,00	C8:Carbamidomethylation:1000,00	PEAKS DB
1	53630	XP_018252658.1	L.N(+42.01)GTSMHWHGIR.Q	N	15.21	1336.61	11	-32.1	669.295	2	66.93	571000	4	F4:13993	90329501ploci_lakazaZYMO,raw	1	1	115	125	Acetylation (N-term)	N1:Acetylation (N-term):1000,00	PEAKS DB
1	53630	XP_018252658.1	C.SGNTASTR.S	N	15.11	792.373	8	80.2	397.222	2	19.58	1280000	2	F2:4290	90329499ploci_N,raw	1	1	32	39			PEAKS DB
1	53630	XP_018252658.1	MKLLQFLPAGVLC(+57.02)LSQVYARSPLHQLN.R	Y	15.01	3095.68	27	-24.5	774.908	4	128.07	0	1	F1:41113	811302941plo_UL,raw	0	0	1	27	Carbamidomethylation	C13:Carbamidomethylation:1000,00	PEAKS DB
1	53632	RKK76619.1	R.YDIIVTADQADVADNFWMR.A	N	179.89	2242.04	19	3.2	1122.03	2	121.4	0	1	F1:38783	811302941plo_UL,raw	0	0	303	321			PEAKS DB
1	53632	RKK76619.1	R.YDIIVTADQADVADNFWM(+15.99)R.A	N	137.55	2258.03	19	2.4	753.686	3	111.46	0	1	F1:34577	811302941plo_UL,raw	0	0	303	321	Oxidation (M)	M18:Oxidation (M):1000,00	PEAKS DB
1	53632	RKK76619.1	H.TSEGFALQFLER.S	N	101.01	1396.7	12	4.4	699.36	2	101.92	224000	1	F1:30571	811302941plo_UL,raw	1	1	519	530			PEAKS DB
1	53632	RKK76619.1	T.ADQADVADNFWMR.A	N	97.94	1537.66	13	3.6	769.841	2	88.45	0	1	F1:24866	811302941plo_UL,raw	0	0	309	321			PEAKS DB
1	53632	RKK76619.1	D.QADVADNFWMR.A	N	81.58	1351.6	11	2.6	676.808	2	85.23	171000	1	F1:23507	811302941plo_UL,raw	1	1	311	321			PEAKS DB
1	53632	RKK76619.1	N.AAVDTHWK.F	N	80.41	926.461	8	2.1	464.239	2	31.85	0	1	F1:7568	811302941plo_UL,raw	0	0	262	269			PEAKS DB
1	53632	RKK76619.1	S.EGFALQFLER.S	N	77.93	1208.62	10	1.9	605.318	2	101.26	0	1	F1:30298	811302941plo_UL,raw	0	0	521	530			PEAKS DB
1	53632	RKK76619.1	W.HTSEGFALQFLER.S	N	77.73	1533.76	13	1.8	512.261	3	90.54	0	1	F1:25731	811302941plo_UL,raw	0	0	518	530			PEAKS DB
1	53632	RKK76619.1	F.ALQFLER.S	N	76.87	875.486	7	0.7	438.751	2	62.09	11000000	1	F1:16016	811302941plo_UL,raw	3	3	524	530			PEAKS DB
1	53632	RKK76619.1	D.VADNFWMR.A	N	71.64	1037.48	8	2.6	519.746	2	76.43	0	1	F1:20362	811302941plo_UL,raw	0	0	314	321			PEAKS DB
1	53632	RKK76619.1	V.N(+42.01)AAVDTHWK.F	N	70.25	1082.51	9	36.6	542.284	2	39.52	113000	1	F1:9622	811302941plo_UL,raw	1	1	261	269	Acetylation (N-term)	N1:Acetylation (N-term):1000,00	PEAKS DB
1	53632	RKK76619.1	S.S(+42.01)ITLNTDNPPR.R	N	63.59	1268.64	11	7.8	635.309	2	47.18	159000	3	F3:9730	90329500ploci_O,raw	1	1	475	485	Acetylation (N-term)	S1:Acetylation (N-term):1000,00	PEAKS DB
1	53632	RKK76619.1	R.A(+42.01)C(+57.02)SGNTASTR.S	N	62.41	1065.45	10	1.9	533.734	2	22.79	188000	1	F1:5253	811302941plo_UL,raw	1	1	30	39	Acetylation (N-term)	Carbamidomethylation	A1:Acetylation (N-term):1000,00	C2:Carbamidomethylation:1000,00	PEAKS DB
1	53632	RKK76619.1	G.FALQFLER.S	N	61.06	1022.55	8	0.9	512.285	2	92.66	0	1	F1:26663	811302941plo_UL,raw	0	0	523	530			PEAKS DB
1	53632	RKK76619.1	S.S(+42.01)SITLNTDNPPR.R	N	60.2	1355.67	12	8.8	678.824	2	46	12900000	3	F3:9568	90329500ploci_O,raw	3	3	474	485	Acetylation (N-term)	S1:Acetylation (N-term):1000,00	PEAKS DB
1	53632	RKK76619.1	F.A(+42.01)LQFLER.S	N	56.63	917.497	7	3.3	459.757	2	77.36	0	1	F1:20647	811302941plo_UL,raw	0	0	524	530	Acetylation (N-term)	A1:Acetylation (N-term):1000,00	PEAKS DB
1	53632	RKK76619.1	E.GFALQFLER.S	N	55.1	1079.58	9	2.9	540.797	2	97.14	0	1	F1:28570	811302941plo_UL,raw	0	0	522	530			PEAKS DB
1	53632	RKK76619.1	H.IGWHTSEGFALQFLER.S	N	50.88	1889.94	16	1.1	630.989	3	111.31	0	1	F1:34513	811302941plo_UL,raw	0	0	515	530			PEAKS DB
1	53632	RKK76619.1	L.NTDNPPR.R	N	49.8	812.378	7	34.1	407.196	2	17.87	1030000	3	F3:3939	90329500ploci_O,raw	1	1	479	485			PEAKS DB
1	53632	RKK76619.1	R.YDIIVTADQADVADNF.W	N	47.79	1768.82	16	43.8	885.424	2	78.22	326000	3	F3:15835	90329500ploci_O,raw	1	1	303	318			PEAKS DB
1	53632	RKK76619.1	R.LVNAAVDTHWK.F	N	41.94	1252.66	11	-32.7	627.294	2	54.37	115000	3	F3:11193	90329500ploci_O,raw	1	1	259	269			PEAKS DB
1	53632	RKK76619.1	R.RAC(+57.02)SGNTASTR.S	N	40.59	1179.54	11	-5	590.755	2	17.6	1240000	3	F3:3867	90329500ploci_O,raw	1	1	29	39	Carbamidomethylation	C3:Carbamidomethylation:1000,00	PEAKS DB
1	53632	RKK76619.1	R.LVNAAVDTH.W	N	38.34	938.482	9	35.8	470.249	2	31.21	38200000	3	F3:6701	90329500ploci_O,raw	6	6	259	267			PEAKS DB
1	53632	RKK76619.1	R.M(+42.01)(+15.99)RLVNAAVDTHWK.F	N	38.23	1597.8	13	-41.2	533.587	3	72.19	0	1	F1:19003	811302941plo_UL,raw	0	0	257	269	Acetylation (N-term)	Oxidation (M)	M1:Acetylation (N-term):1000,00	M1:Oxidation (M):1000,00	PEAKS DB
1	53632	RKK76619.1	S.QTGTRFNVSFEFGTSYRMR.L	Y	37.94	2283.09	19	11.4	762.044	3	93.48	0	1	F1:27032	811302941plo_UL,raw	0	0	240	258			PEAKS DB
1	53632	RKK76619.1	Q.ADVADNFWMR.A	N	37.5	1223.54	10	18.5	612.768	2	18.87	1180000	3	F3:4161	90329500ploci_O,raw	3	3	312	321			PEAKS DB
1	53632	RKK76619.1	E.AVDTGVTR.E	N	37.17	817.429	8	20.1	409.716	2	45.31	1960000	3	F3:9408	90329500ploci_O,raw	3	3	55	62			PEAKS DB
1	53632	RKK76619.1	V.TVAPDGYSR.S	N	36.22	964.461	9	-13.2	483.235	2	24.75	698000	4	F4:5417	90329501ploci_lakazaZYMO,raw	4	4	72	80			PEAKS DB
1	53632	RKK76619.1	H.DFFILAQGTGTYSSSITLNTDNPPR.R	N	36.06	2714.32	25	-3.8	905.746	3	49.22	0	3	F3:10162	90329500ploci_O,raw	0	0	461	485			PEAKS DB
1	53632	RKK76619.1	Q.ADVADNFWM(+15.99)R.A	N	35.87	1239.53	10	-18.5	620.757	2	27.28	304000	2	F2:5857	90329499ploci_N,raw	1	1	312	321	Oxidation (M)	M9:Oxidation (M):1000,00	PEAKS DB
1	53632	RKK76619.1	K.WMLNSTSMLVD.W	N	34.4	1295.59	11	36	432.886	3	83.69	0	1	F1:22874	811302941plo_UL,raw	0	0	399	409			PEAKS DB
1	53632	RKK76619.1	D.VADNFWM(+15.99)R.A	N	34.01	1053.47	8	2.2	527.744	2	63.75	0	1	F1:16504	811302941plo_UL,raw	0	0	314	321	Oxidation (M)	M7:Oxidation (M):1000,00	PEAKS DB
1	53632	RKK76619.1	I.VTADQADVADNFWMR.A	N	31.19	1737.78	15	19.3	869.884	2	46.32	84600	3	F3:9598	90329500ploci_O,raw	1	1	307	321			PEAKS DB
1	53632	RKK76619.1	T.V(+42.01)LDLGM(+15.99)GQR.Y	N	30.96	1045.52	9	21.8	523.78	2	30.31	31700	1	F1:7155	811302941plo_UL,raw	1	1	294	302	Acetylation (N-term)	Oxidation (M)	V1:Acetylation (N-term):1000,00	M6:Oxidation (M):1000,00	PEAKS DB
1	53632	RKK76619.1	V.G(+42.01)ESVTYTWK.A	N	30.61	1111.52	9	50	556.789	2	24.11	200000	2	F2:5189	90329499ploci_N,raw	1	1	146	154	Acetylation (N-term)	G1:Acetylation (N-term):1000,00	PEAKS DB
1	53632	RKK76619.1	R.MRLVNAAVDTHWK.F	N	30.48	1539.8	13	31.6	514.272	3	49.93	68500	3	F3:10316	90329500ploci_O,raw	1	1	257	269			PEAKS DB
1	53632	RKK76619.1	S.ESSIEQEDSGV	N	29.12	1178.49	11	40.2	590.272	2	56.57	12900000	2	F2:11452	90329499ploci_N,raw	2	2	556	566			PEAKS DB
1	53632	RKK76619.1	Q.A(+42.01)DVADNFWMR.A	N	28.99	1265.55	10	12.6	633.784	2	48.52	167000	2	F2:9916	90329499ploci_N,raw	2	2	312	321	Acetylation (N-term)	A1:Acetylation (N-term):1000,00	PEAKS DB
1	53632	RKK76619.1	T.EAVDTGVTR.E	N	28.98	946.472	9	24.7	474.258	2	45.5	276000	4	F4:9584	90329501ploci_lakazaZYMO,raw	3	3	54	62			PEAKS DB
1	53632	RKK76619.1	T.VLDLGMGQR.Y	N	28.67	987.517	9	38.4	494.788	2	37.49	1080000	4	F4:7972	90329501ploci_lakazaZYMO,raw	2	2	294	302			PEAKS DB
1	53632	RKK76619.1	R.AIPQAAC(+57.02)SDNDSTDNIK.G	N	27.96	1818.81	17	-28.5	910.384	2	50.85	0	1	F1:12838	811302941plo_UL,raw	0	0	322	338	Carbamidomethylation	C7:Carbamidomethylation:1000,00	PEAKS DB
1	53632	RKK76619.1	Q.SESSIEQEDSGV	N	27.2	1265.53	12	64.5	633.816	2	54.82	14500	4	F4:11457	90329501ploci_lakazaZYMO,raw	1	1	555	566			PEAKS DB
1	53632	RKK76619.1	V.A(+42.01)DNFWMR.A	N	26.81	980.417	7	33.1	491.236	2	29.03	0	4	F4:6305	90329501ploci_lakazaZYMO,raw	0	0	315	321	Acetylation (N-term)	A1:Acetylation (N-term):1000,00	PEAKS DB
1	53632	RKK76619.1	Y.SSSITLNTDNPPR.R	N	25.5	1400.69	13	-58.7	701.287	2	44.59	0	3	F3:9241	90329500ploci_O,raw	0	0	473	485			PEAKS DB
1	53632	RKK76619.1	H.D(+42.01)FFILAQGTGTYSSSITLNTDNPPR.R	N	25.21	2756.33	25	-15.8	919.738	3	52.26	36100	3	F3:10775	90329500ploci_O,raw	1	1	461	485	Acetylation (N-term)	D1:Acetylation (N-term):1000,00	PEAKS DB
1	53632	RKK76619.1	V.IHVTNSLSTSLNGTSM(+15.99)HWHGIR.Q	N	24.85	2463.21	22	-19.9	616.797	4	108.31	0	1	F1:33267	811302941plo_UL,raw	0	0	104	125	Oxidation (M)	M16:Oxidation (M):1000,00	PEAKS DB
1	53632	RKK76619.1	K.TVEDANWNDLETATVGK.N	N	23.25	1861.87	17	17	621.645	3	49.23	151000	4	F4:10323	90329501ploci_lakazaZYMO,raw	1	1	375	391			PEAKS DB
1	53632	RKK76619.1	R.YDIIVTADQADVA.D	N	23.13	1392.68	13	4	697.349	2	34.65	0	1	F1:8294	811302941plo_UL,raw	0	0	303	315			PEAKS DB
1	53632	RKK76619.1	R.EYWLELTDVTVAPDGYSR.S	N	23.08	2113	18	35	1057.55	2	84.42	0	4	F4:17371	90329501ploci_lakazaZYMO,raw	0	0	63	80			PEAKS DB
1	53632	RKK76619.1	T.D(+42.01)NIVPYISK.T	N	22.43	1089.57	9	-25.6	545.774	2	35.08	297000	2	F2:7376	90329499ploci_N,raw	1	1	366	374	Acetylation (N-term)	D1:Acetylation (N-term):1000,00	PEAKS DB
1	53632	RKK76619.1	T.VAPDGYSR.S	N	22.04	863.414	8	36.3	432.733	2	49.05	1280000	4	F4:10302	90329501ploci_lakazaZYMO,raw	2	2	73	80			PEAKS DB
1	53632	RKK76619.1	L.VNAAVDTHWK.F	N	21.33	1139.57	10	43.7	570.822	2	52.61	0	4	F4:11010	90329501ploci_lakazaZYMO,raw	0	0	260	269			PEAKS DB
1	53632	RKK76619.1	D.GVSSITQC(+57.02)PLAVGESVTYTWK.A	N	21.28	2282.13	21	-0.1	761.721	3	75.5	0	4	F4:15709	90329501ploci_lakazaZYMO,raw	0	0	134	154	Carbamidomethylation	C8:Carbamidomethylation:1000,00	PEAKS DB
1	53632	RKK76619.1	R.S(+42.01)AMAVNGTIPG.P	N	21.26	1058.51	11	37.3	530.275	2	35.68	22500000	2	F2:7483	90329499ploci_N,raw	1	1	81	91	Acetylation (N-term)	S1:Acetylation (N-term):1000,00	PEAKS DB
1	53632	RKK76619.1	K.NTAGLFK.W	N	21.2	749.407	7	-15.1	375.708	2	26.48	158000	4	F4:5822	90329501ploci_lakazaZYMO,raw	1	1	392	398			PEAKS DB
1	53632	RKK76619.1	R.RDTAMLPANGY.L	N	21.1	1207.57	11	59.6	604.826	2	64.91	0	1	F1:16830	811302941plo_UL,raw	0	0	486	496			PEAKS DB
1	53632	RKK76619.1	K.NTAGLFKWM(+15.99)LN.S	N	21.08	1309.65	11	11	655.817	2	46.97	281000	3	F3:9709	90329500ploci_O,raw	1	1	392	402	Oxidation (M)	M9:Oxidation (M):1000,00	PEAKS DB
1	53632	RKK76619.1	D.N(+42.01)IVPYISK.T	N	20.97	974.544	8	18.4	488.284	2	48.31	199000	2	F2:9867	90329499ploci_N,raw	1	1	367	374	Acetylation (N-term)	N1:Acetylation (N-term):1000,00	PEAKS DB
1	53632	RKK76619.1	P.QAAC(+57.02)SDNDSTDNIK.G	N	20.83	1537.63	14	42.5	513.577	3	59.16	24400	4	F4:12368	90329501ploci_lakazaZYMO,raw	1	1	325	338	Carbamidomethylation	C4:Carbamidomethylation:1000,00	PEAKS DB
1	53632	RKK76619.1	K.L(+42.01)LQFLPAGILC(+57.02)LSQVYAR.S	Y	20.76	2103.16	18	-29.4	702.043	3	76.22	0	4	F4:15842	90329501ploci_lakazaZYMO,raw	0	0	3	20	Acetylation (N-term)	Carbamidomethylation	L1:Acetylation (N-term):1000,00	C11:Carbamidomethylation:1000,00	PEAKS DB
1	53632	RKK76619.1	K.T(+42.01)VEDANWNDLETATVGK.N	N	20.57	1903.88	17	4.5	952.943	2	75.3	92600	2	F2:15021	90329499ploci_N,raw	1	1	375	391	Acetylation (N-term)	T1:Acetylation (N-term):1000,00	PEAKS DB
1	53632	RKK76619.1	G.TGTYSSSITLNTDNPPRR.D	N	19.7	1978.97	18	-21.6	990.462	2	54.37	172000	2	F2:11029	90329499ploci_N,raw	1	1	469	486			PEAKS DB
1	53632	RKK76619.1	R.RDTAMLPAN.G	N	19.47	987.481	9	53	494.757	2	30.53	687000	3	F3:6522	90329500ploci_O,raw	1	1	486	494			PEAKS DB
1	53632	RKK76619.1	I.TLNTDNPPR.R	N	19.26	1026.51	9	-7.3	514.262	2	35.72	89500	4	F4:7648	90329501ploci_lakazaZYMO,raw	1	1	477	485			PEAKS DB
1	53632	RKK76619.1	R.L(+42.01)VNAAVDTHWK.F	N	19.11	1294.67	11	-57.9	648.297	2	24.04	156000	2	F2:5197	90329499ploci_N,raw	1	1	259	269	Acetylation (N-term)	L1:Acetylation (N-term):1000,00	PEAKS DB
1	53632	RKK76619.1	R.S(+42.01)AMAVNGTIPGP.T	N	19.08	1155.56	12	44.8	578.808	2	39.95	413000	2	F2:8261	90329499ploci_N,raw	1	1	81	92	Acetylation (N-term)	S1:Acetylation (N-term):1000,00	PEAKS DB
1	53632	RKK76619.1	T.D(+42.01)GC(+57.02)DDETDNIVPYISK.T	N	18.88	1881.79	16	29.4	941.932	2	77.45	0	1	F1:20677	811302941plo_UL,raw	0	0	359	374	Acetylation (N-term)	Carbamidomethylation	D1:Acetylation (N-term):1000,00	C3:Carbamidomethylation:1000,00	PEAKS DB
1	53632	RKK76619.1	T.DVTVAPDGYSR.S	N	18.81	1178.56	11	13.2	590.288	2	40.25	164000	2	F2:8299	90329499ploci_N,raw	1	1	70	80			PEAKS DB
1	53632	RKK76619.1	R.S(+42.01)PLHQLNR.R	Y	18.62	1005.54	8	50.5	336.203	3	55.29	0	1	F1:14105	811302941plo_UL,raw	0	0	21	28	Acetylation (N-term)	S1:Acetylation (N-term):1000,00	PEAKS DB
1	53632	RKK76619.1	P.YISKTVEDANWNDLETATVGK.N	N	18.24	2353.14	21	11.7	785.398	3	74.78	0	1	F1:19813	811302941plo_UL,raw	0	0	371	391			PEAKS DB
1	53632	RKK76619.1	A.GILC(+57.02)LSQVYARSPLHQLNR.R	Y	18.12	2224.19	19	-34.6	742.378	3	87.4	0	1	F1:24428	811302941plo_UL,raw	0	0	10	28	Carbamidomethylation	C4:Carbamidomethylation:1000,00	PEAKS DB
1	53632	RKK76619.1	R.R(+42.01)DTAMLPA.N	N	17.91	915.448	8	-26.3	458.723	2	45.18	888000	4	F4:9598	90329501ploci_lakazaZYMO,raw	1	1	486	493	Acetylation (N-term)	R1:Acetylation (N-term):1000,00	PEAKS DB
1	53632	RKK76619.1	N.VSFEFGTSYRMR.L	Y	17.9	1478.7	12	55.3	740.402	2	77	495000	4	F4:15993	90329501ploci_lakazaZYMO,raw	1	1	247	258			PEAKS DB
1	53632	RKK76619.1	N.D(+42.01)LETATVGK.N	N	17.57	974.492	9	20	488.247	2	54.05	90600	3	F3:11127	90329500ploci_O,raw	1	1	383	391	Acetylation (N-term)	D1:Acetylation (N-term):1000,00	PEAKS DB
1	53632	RKK76619.1	R.SPLHQLNR.R	Y	17.32	963.525	8	-36.3	482.748	2	49.46	844000	2	F2:10098	90329499ploci_N,raw	2	2	21	28			PEAKS DB
1	53632	RKK76619.1	R.AIPQAAC(+57.02)SDN.D	N	17.26	1045.45	10	-27	523.718	2	60.56	0	1	F1:15566	811302941plo_UL,raw	0	0	322	331	Carbamidomethylation	C7:Carbamidomethylation:1000,00	PEAKS DB
1	53632	RKK76619.1	F.WMRAIPQAAC(+57.02)SDNDSTDNIK.G	N	17.17	2292.03	20	-4.4	765.013	3	103.57	0	1	F1:31264	811302941plo_UL,raw	0	0	319	338	Carbamidomethylation	C10:Carbamidomethylation:1000,00	PEAKS DB
1	53632	RKK76619.1	P.FETTVLDLGM(+15.99)GQR.Y	Y	17.09	1481.72	13	-11.2	494.903	3	59.92	377000	2	F2:12078	90329499ploci_N,raw	1	1	290	302	Oxidation (M)	M10:Oxidation (M):1000,00	PEAKS DB
1	53632	RKK76619.1	E.S(+42.01)SIEQEDSGV	N	17.04	1091.46	10	38.1	546.763	2	37.89	0	4	F4:8060	90329501ploci_lakazaZYMO,raw	0	0	557	566	Acetylation (N-term)	S1:Acetylation (N-term):1000,00	PEAKS DB
1	53632	RKK76619.1	R.A(+42.01)IPQAAC(+57.02)SD.N	N	16.99	973.418	9	35.7	487.733	2	35.02	0	1	F1:8393	811302941plo_UL,raw	0	0	322	330	Acetylation (N-term)	Carbamidomethylation	A1:Acetylation (N-term):1000,00	C7:Carbamidomethylation:1000,00	PEAKS DB
1	53632	RKK76619.1	T.L(+42.01)NTDNPPR.R	N	16.82	967.472	8	-30.1	484.713	2	40.1	768000	3	F3:8370	90329500ploci_O,raw	1	1	478	485	Acetylation (N-term)	L1:Acetylation (N-term):1000,00	PEAKS DB
1	53632	RKK76619.1	R.AC(+57.02)SGNTASTR.S	N	16.76	1023.44	10	91.9	512.757	2	32.65	0	3	F3:6950	90329500ploci_O,raw	0	0	30	39	Carbamidomethylation	C2:Carbamidomethylation:1000,00	PEAKS DB
1	53632	RKK76619.1	S.T(+42.01)EAVDTGVTR.E	N	16.17	1089.53	10	-67.2	545.736	2	86.56	0	1	F1:24050	811302941plo_UL,raw	0	0	53	62	Acetylation (N-term)	T1:Acetylation (N-term):1000,00	PEAKS DB
1	53632	RKK76619.1	N.G(+42.01)TNVYGDDDSSSQTGTR.F	Y	16.02	1800.74	17	32.7	901.407	2	82.84	0	1	F1:22551	811302941plo_UL,raw	0	0	228	244	Acetylation (N-term)	G1:Acetylation (N-term):1000,00	PEAKS DB
1	53632	RKK76619.1	R.FNVSFEFGTSYRMR.L	Y	15.98	1739.81	14	5.7	870.917	2	93.62	0	1	F1:27095	811302941plo_UL,raw	0	0	245	258			PEAKS DB
1	53632	RKK76619.1	R.D(+42.01)TAMLPANGYL.V	N	15.96	1206.56	11	-43	604.241	2	58.75	279000	3	F3:12092	90329500ploci_O,raw	1	1	487	497	Acetylation (N-term)	D1:Acetylation (N-term):1000,00	PEAKS DB
1	53632	RKK76619.1	M(+42.01)(+15.99)KLLQFLPAGILC(+57.02)LSQVYARSPLHQLNR.R	Y	15.47	3323.8	28	-23.2	1108.91	3	135.38	0	1	F1:43577	811302941plo_UL,raw	0	0	1	28	Acetylation (N-term)	Oxidation (M)	Carbamidomethylation	M1:Acetylation (N-term):1000,00	M1:Oxidation (M):1000,00	C13:Carbamidomethylation:1000,00	PEAKS DB
1	53632	RKK76619.1	T.D(+42.01)VTVAPDGYSR.S	N	15.4	1220.57	11	11.9	611.293	2	52.75	413000	2	F2:10752	90329499ploci_N,raw	1	1	70	80	Acetylation (N-term)	D1:Acetylation (N-term):1000,00	PEAKS DB
1	53632	RKK76619.1	R.SPLHQLN.R	Y	15.38	807.424	7	-24.2	404.696	2	41.82	0	3	F3:8705	90329500ploci_O,raw	0	0	21	27			PEAKS DB
1	53632	RKK76619.1	D.G(+42.01)VSSITQC(+57.02)PLAVGESVTYTWK.A	N	15.21	2324.14	21	-8.1	582.037	4	104.69	0	1	F1:31747	811302941plo_UL,raw	0	0	134	154	Acetylation (N-term)	Carbamidomethylation	G1:Acetylation (N-term):1000,00	C8:Carbamidomethylation:1000,00	PEAKS DB
1	53632	RKK76619.1	L.N(+42.01)GTSMHWHGIR.Q	N	15.21	1336.61	11	-32.1	669.295	2	66.93	571000	4	F4:13993	90329501ploci_lakazaZYMO,raw	1	1	115	125	Acetylation (N-term)	N1:Acetylation (N-term):1000,00	PEAKS DB
1	53632	RKK76619.1	C.SGNTASTR.S	N	15.11	792.373	8	80.2	397.222	2	19.58	1280000	2	F2:4290	90329499ploci_N,raw	1	1	32	39			PEAKS DB
1	53634	RKK97008.1	R.YDIIVTADQADVADNFWMR.A	N	179.89	2242.04	19	3.2	1122.03	2	121.4	0	1	F1:38783	811302941plo_UL,raw	0	0	303	321			PEAKS DB
1	53634	RKK97008.1	R.YDIIVTADQADVADNFWM(+15.99)R.A	N	137.55	2258.03	19	2.4	753.686	3	111.46	0	1	F1:34577	811302941plo_UL,raw	0	0	303	321	Oxidation (M)	M18:Oxidation (M):1000,00	PEAKS DB
1	53634	RKK97008.1	H.TSEGFALQFLER.S	N	101.01	1396.7	12	4.4	699.36	2	101.92	224000	1	F1:30571	811302941plo_UL,raw	1	1	519	530			PEAKS DB
1	53634	RKK97008.1	T.ADQADVADNFWMR.A	N	97.94	1537.66	13	3.6	769.841	2	88.45	0	1	F1:24866	811302941plo_UL,raw	0	0	309	321			PEAKS DB
1	53634	RKK97008.1	D.QADVADNFWMR.A	N	81.58	1351.6	11	2.6	676.808	2	85.23	171000	1	F1:23507	811302941plo_UL,raw	1	1	311	321			PEAKS DB
1	53634	RKK97008.1	N.AAVDTHWK.F	N	80.41	926.461	8	2.1	464.239	2	31.85	0	1	F1:7568	811302941plo_UL,raw	0	0	262	269			PEAKS DB
1	53634	RKK97008.1	S.EGFALQFLER.S	N	77.93	1208.62	10	1.9	605.318	2	101.26	0	1	F1:30298	811302941plo_UL,raw	0	0	521	530			PEAKS DB
1	53634	RKK97008.1	W.HTSEGFALQFLER.S	N	77.73	1533.76	13	1.8	512.261	3	90.54	0	1	F1:25731	811302941plo_UL,raw	0	0	518	530			PEAKS DB
1	53634	RKK97008.1	F.ALQFLER.S	N	76.87	875.486	7	0.7	438.751	2	62.09	11000000	1	F1:16016	811302941plo_UL,raw	3	3	524	530			PEAKS DB
1	53634	RKK97008.1	D.VADNFWMR.A	N	71.64	1037.48	8	2.6	519.746	2	76.43	0	1	F1:20362	811302941plo_UL,raw	0	0	314	321			PEAKS DB
1	53634	RKK97008.1	V.N(+42.01)AAVDTHWK.F	N	70.25	1082.51	9	36.6	542.284	2	39.52	113000	1	F1:9622	811302941plo_UL,raw	1	1	261	269	Acetylation (N-term)	N1:Acetylation (N-term):1000,00	PEAKS DB
1	53634	RKK97008.1	S.S(+42.01)ITLNTDNPPR.R	N	63.59	1268.64	11	7.8	635.309	2	47.18	159000	3	F3:9730	90329500ploci_O,raw	1	1	475	485	Acetylation (N-term)	S1:Acetylation (N-term):1000,00	PEAKS DB
1	53634	RKK97008.1	R.A(+42.01)C(+57.02)SGNTASTR.S	N	62.41	1065.45	10	1.9	533.734	2	22.79	188000	1	F1:5253	811302941plo_UL,raw	1	1	30	39	Acetylation (N-term)	Carbamidomethylation	A1:Acetylation (N-term):1000,00	C2:Carbamidomethylation:1000,00	PEAKS DB
1	53634	RKK97008.1	G.FALQFLER.S	N	61.06	1022.55	8	0.9	512.285	2	92.66	0	1	F1:26663	811302941plo_UL,raw	0	0	523	530			PEAKS DB
1	53634	RKK97008.1	S.S(+42.01)SITLNTDNPPR.R	N	60.2	1355.67	12	8.8	678.824	2	46	12900000	3	F3:9568	90329500ploci_O,raw	3	3	474	485	Acetylation (N-term)	S1:Acetylation (N-term):1000,00	PEAKS DB
1	53634	RKK97008.1	F.A(+42.01)LQFLER.S	N	56.63	917.497	7	3.3	459.757	2	77.36	0	1	F1:20647	811302941plo_UL,raw	0	0	524	530	Acetylation (N-term)	A1:Acetylation (N-term):1000,00	PEAKS DB
1	53634	RKK97008.1	E.GFALQFLER.S	N	55.1	1079.58	9	2.9	540.797	2	97.14	0	1	F1:28570	811302941plo_UL,raw	0	0	522	530			PEAKS DB
1	53634	RKK97008.1	H.IGWHTSEGFALQFLER.S	N	50.88	1889.94	16	1.1	630.989	3	111.31	0	1	F1:34513	811302941plo_UL,raw	0	0	515	530			PEAKS DB
1	53634	RKK97008.1	L.NTDNPPR.R	N	49.8	812.378	7	34.1	407.196	2	17.87	1030000	3	F3:3939	90329500ploci_O,raw	1	1	479	485			PEAKS DB
1	53634	RKK97008.1	R.YDIIVTADQADVADNF.W	N	47.79	1768.82	16	43.8	885.424	2	78.22	326000	3	F3:15835	90329500ploci_O,raw	1	1	303	318			PEAKS DB
1	53634	RKK97008.1	R.LVNAAVDTHWK.F	N	41.94	1252.66	11	-32.7	627.294	2	54.37	115000	3	F3:11193	90329500ploci_O,raw	1	1	259	269			PEAKS DB
1	53634	RKK97008.1	R.RAC(+57.02)SGNTASTR.S	N	40.59	1179.54	11	-5	590.755	2	17.6	1240000	3	F3:3867	90329500ploci_O,raw	1	1	29	39	Carbamidomethylation	C3:Carbamidomethylation:1000,00	PEAKS DB
1	53634	RKK97008.1	R.LVNAAVDTH.W	N	38.34	938.482	9	35.8	470.249	2	31.21	38200000	3	F3:6701	90329500ploci_O,raw	6	6	259	267			PEAKS DB
1	53634	RKK97008.1	R.M(+42.01)(+15.99)RLVNAAVDTHWK.F	N	38.23	1597.8	13	-41.2	533.587	3	72.19	0	1	F1:19003	811302941plo_UL,raw	0	0	257	269	Acetylation (N-term)	Oxidation (M)	M1:Acetylation (N-term):1000,00	M1:Oxidation (M):1000,00	PEAKS DB
1	53634	RKK97008.1	Q.ADVADNFWMR.A	N	37.5	1223.54	10	18.5	612.768	2	18.87	1180000	3	F3:4161	90329500ploci_O,raw	3	3	312	321			PEAKS DB
1	53634	RKK97008.1	E.AVDTGVTR.E	N	37.17	817.429	8	20.1	409.716	2	45.31	1960000	3	F3:9408	90329500ploci_O,raw	3	3	55	62			PEAKS DB
1	53634	RKK97008.1	V.TVAPDGYSR.S	N	36.22	964.461	9	-13.2	483.235	2	24.75	698000	4	F4:5417	90329501ploci_lakazaZYMO,raw	4	4	72	80			PEAKS DB
1	53634	RKK97008.1	H.DFFILAQGTGTYSSSITLNTDNPPR.R	N	36.06	2714.32	25	-3.8	905.746	3	49.22	0	3	F3:10162	90329500ploci_O,raw	0	0	461	485			PEAKS DB
1	53634	RKK97008.1	Q.ADVADNFWM(+15.99)R.A	N	35.87	1239.53	10	-18.5	620.757	2	27.28	304000	2	F2:5857	90329499ploci_N,raw	1	1	312	321	Oxidation (M)	M9:Oxidation (M):1000,00	PEAKS DB
1	53634	RKK97008.1	K.WMLNSTSMLVD.W	N	34.4	1295.59	11	36	432.886	3	83.69	0	1	F1:22874	811302941plo_UL,raw	0	0	399	409			PEAKS DB
1	53634	RKK97008.1	D.VADNFWM(+15.99)R.A	N	34.01	1053.47	8	2.2	527.744	2	63.75	0	1	F1:16504	811302941plo_UL,raw	0	0	314	321	Oxidation (M)	M7:Oxidation (M):1000,00	PEAKS DB
1	53634	RKK97008.1	I.VTADQADVADNFWMR.A	N	31.19	1737.78	15	19.3	869.884	2	46.32	84600	3	F3:9598	90329500ploci_O,raw	1	1	307	321			PEAKS DB
1	53634	RKK97008.1	T.V(+42.01)LDLGM(+15.99)GQR.Y	N	30.96	1045.52	9	21.8	523.78	2	30.31	31700	1	F1:7155	811302941plo_UL,raw	1	1	294	302	Acetylation (N-term)	Oxidation (M)	V1:Acetylation (N-term):1000,00	M6:Oxidation (M):1000,00	PEAKS DB
1	53634	RKK97008.1	V.G(+42.01)ESVTYTWK.A	N	30.61	1111.52	9	50	556.789	2	24.11	200000	2	F2:5189	90329499ploci_N,raw	1	1	146	154	Acetylation (N-term)	G1:Acetylation (N-term):1000,00	PEAKS DB
1	53634	RKK97008.1	R.MRLVNAAVDTHWK.F	N	30.48	1539.8	13	31.6	514.272	3	49.93	68500	3	F3:10316	90329500ploci_O,raw	1	1	257	269			PEAKS DB
1	53634	RKK97008.1	S.ESSIEQEDSGV	N	29.12	1178.49	11	40.2	590.272	2	56.57	12900000	2	F2:11452	90329499ploci_N,raw	2	2	556	566			PEAKS DB
1	53634	RKK97008.1	Q.A(+42.01)DVADNFWMR.A	N	28.99	1265.55	10	12.6	633.784	2	48.52	167000	2	F2:9916	90329499ploci_N,raw	2	2	312	321	Acetylation (N-term)	A1:Acetylation (N-term):1000,00	PEAKS DB
1	53634	RKK97008.1	T.EAVDTGVTR.E	N	28.98	946.472	9	24.7	474.258	2	45.5	276000	4	F4:9584	90329501ploci_lakazaZYMO,raw	3	3	54	62			PEAKS DB
1	53634	RKK97008.1	T.VLDLGMGQR.Y	N	28.67	987.517	9	38.4	494.788	2	37.49	1080000	4	F4:7972	90329501ploci_lakazaZYMO,raw	2	2	294	302			PEAKS DB
1	53634	RKK97008.1	R.AIPQAAC(+57.02)SDNDSTDNIK.G	N	27.96	1818.81	17	-28.5	910.384	2	50.85	0	1	F1:12838	811302941plo_UL,raw	0	0	322	338	Carbamidomethylation	C7:Carbamidomethylation:1000,00	PEAKS DB
1	53634	RKK97008.1	Q.SESSIEQEDSGV	N	27.2	1265.53	12	64.5	633.816	2	54.82	14500	4	F4:11457	90329501ploci_lakazaZYMO,raw	1	1	555	566			PEAKS DB
1	53634	RKK97008.1	V.A(+42.01)DNFWMR.A	N	26.81	980.417	7	33.1	491.236	2	29.03	0	4	F4:6305	90329501ploci_lakazaZYMO,raw	0	0	315	321	Acetylation (N-term)	A1:Acetylation (N-term):1000,00	PEAKS DB
1	53634	RKK97008.1	R.D(+42.01)TAMM(+15.99)PANGYLVM.A	Y	25.8	1470.62	13	56.6	736.359	2	81.07	0	1	F1:21903	811302941plo_UL,raw	0	0	487	499	Acetylation (N-term)	Oxidation (M)	D1:Acetylation (N-term):1000,00	M5:Oxidation (M):0,00	PEAKS DB
1	53634	RKK97008.1	Y.SSSITLNTDNPPR.R	N	25.5	1400.69	13	-58.7	701.287	2	44.59	0	3	F3:9241	90329500ploci_O,raw	0	0	473	485			PEAKS DB
1	53634	RKK97008.1	H.D(+42.01)FFILAQGTGTYSSSITLNTDNPPR.R	N	25.21	2756.33	25	-15.8	919.738	3	52.26	36100	3	F3:10775	90329500ploci_O,raw	1	1	461	485	Acetylation (N-term)	D1:Acetylation (N-term):1000,00	PEAKS DB
1	53634	RKK97008.1	V.IHVTNSLSTSLNGTSM(+15.99)HWHGIR.Q	N	24.85	2463.21	22	-19.9	616.797	4	108.31	0	1	F1:33267	811302941plo_UL,raw	0	0	104	125	Oxidation (M)	M16:Oxidation (M):1000,00	PEAKS DB
1	53634	RKK97008.1	K.TVEDANWNDLETATVGK.N	N	23.25	1861.87	17	17	621.645	3	49.23	151000	4	F4:10323	90329501ploci_lakazaZYMO,raw	1	1	375	391			PEAKS DB
1	53634	RKK97008.1	R.YDIIVTADQADVA.D	N	23.13	1392.68	13	4	697.349	2	34.65	0	1	F1:8294	811302941plo_UL,raw	0	0	303	315			PEAKS DB
1	53634	RKK97008.1	R.EYWLELTDVTVAPDGYSR.S	N	23.08	2113	18	35	1057.55	2	84.42	0	4	F4:17371	90329501ploci_lakazaZYMO,raw	0	0	63	80			PEAKS DB
1	53634	RKK97008.1	T.D(+42.01)NIVPYISK.T	N	22.43	1089.57	9	-25.6	545.774	2	35.08	297000	2	F2:7376	90329499ploci_N,raw	1	1	366	374	Acetylation (N-term)	D1:Acetylation (N-term):1000,00	PEAKS DB
1	53634	RKK97008.1	K.WMLNSTSMLVDWTN.P	Y	22.32	1696.76	14	14.5	849.391	2	75.83	0	2	F2:15095	90329499ploci_N,raw	0	0	399	412			PEAKS DB
1	53634	RKK97008.1	T.VAPDGYSR.S	N	22.04	863.414	8	36.3	432.733	2	49.05	1280000	4	F4:10302	90329501ploci_lakazaZYMO,raw	2	2	73	80			PEAKS DB
1	53634	RKK97008.1	L.VNAAVDTHWK.F	N	21.33	1139.57	10	43.7	570.822	2	52.61	0	4	F4:11010	90329501ploci_lakazaZYMO,raw	0	0	260	269			PEAKS DB
1	53634	RKK97008.1	D.GVSSITQC(+57.02)PLAVGESVTYTWK.A	N	21.28	2282.13	21	-0.1	761.721	3	75.5	0	4	F4:15709	90329501ploci_lakazaZYMO,raw	0	0	134	154	Carbamidomethylation	C8:Carbamidomethylation:1000,00	PEAKS DB
1	53634	RKK97008.1	R.S(+42.01)AMAVNGTIPG.P	N	21.26	1058.51	11	37.3	530.275	2	35.68	22500000	2	F2:7483	90329499ploci_N,raw	1	1	81	91	Acetylation (N-term)	S1:Acetylation (N-term):1000,00	PEAKS DB
1	53634	RKK97008.1	K.NTAGLFK.W	N	21.2	749.407	7	-15.1	375.708	2	26.48	158000	4	F4:5822	90329501ploci_lakazaZYMO,raw	1	1	392	398			PEAKS DB
1	53634	RKK97008.1	K.NTAGLFKWM(+15.99)LN.S	N	21.08	1309.65	11	11	655.817	2	46.97	281000	3	F3:9709	90329500ploci_O,raw	1	1	392	402	Oxidation (M)	M9:Oxidation (M):1000,00	PEAKS DB
1	53634	RKK97008.1	D.N(+42.01)IVPYISK.T	N	20.97	974.544	8	18.4	488.284	2	48.31	199000	2	F2:9867	90329499ploci_N,raw	1	1	367	374	Acetylation (N-term)	N1:Acetylation (N-term):1000,00	PEAKS DB
1	53634	RKK97008.1	P.QAAC(+57.02)SDNDSTDNIK.G	N	20.83	1537.63	14	42.5	513.577	3	59.16	24400	4	F4:12368	90329501ploci_lakazaZYMO,raw	1	1	325	338	Carbamidomethylation	C4:Carbamidomethylation:1000,00	PEAKS DB
1	53634	RKK97008.1	K.L(+42.01)LQFLPAGILC(+57.02)LSQVYAR.S	Y	20.76	2103.16	18	-29.4	702.043	3	76.22	0	4	F4:15842	90329501ploci_lakazaZYMO,raw	0	0	3	20	Acetylation (N-term)	Carbamidomethylation	L1:Acetylation (N-term):1000,00	C11:Carbamidomethylation:1000,00	PEAKS DB
1	53634	RKK97008.1	K.T(+42.01)VEDANWNDLETATVGK.N	N	20.57	1903.88	17	4.5	952.943	2	75.3	92600	2	F2:15021	90329499ploci_N,raw	1	1	375	391	Acetylation (N-term)	T1:Acetylation (N-term):1000,00	PEAKS DB
1	53634	RKK97008.1	R.FNVSFESGTSYR.M	N	19.82	1392.63	12	-1.2	697.322	2	81.14	0	1	F1:21933	811302941plo_UL,raw	0	0	245	256			PEAKS DB
1	53634	RKK97008.1	G.TGTYSSSITLNTDNPPRR.D	N	19.7	1978.97	18	-21.6	990.462	2	54.37	172000	2	F2:11029	90329499ploci_N,raw	1	1	469	486			PEAKS DB
1	53634	RKK97008.1	I.TLNTDNPPR.R	N	19.26	1026.51	9	-7.3	514.262	2	35.72	89500	4	F4:7648	90329501ploci_lakazaZYMO,raw	1	1	477	485			PEAKS DB
1	53634	RKK97008.1	R.L(+42.01)VNAAVDTHWK.F	N	19.11	1294.67	11	-57.9	648.297	2	24.04	156000	2	F2:5197	90329499ploci_N,raw	1	1	259	269	Acetylation (N-term)	L1:Acetylation (N-term):1000,00	PEAKS DB
1	53634	RKK97008.1	R.S(+42.01)AMAVNGTIPGP.T	N	19.08	1155.56	12	44.8	578.808	2	39.95	413000	2	F2:8261	90329499ploci_N,raw	1	1	81	92	Acetylation (N-term)	S1:Acetylation (N-term):1000,00	PEAKS DB
1	53634	RKK97008.1	T.D(+42.01)GC(+57.02)DDETDNIVPYISK.T	N	18.88	1881.79	16	29.4	941.932	2	77.45	0	1	F1:20677	811302941plo_UL,raw	0	0	359	374	Acetylation (N-term)	Carbamidomethylation	D1:Acetylation (N-term):1000,00	C3:Carbamidomethylation:1000,00	PEAKS DB
1	53634	RKK97008.1	T.DVTVAPDGYSR.S	N	18.81	1178.56	11	13.2	590.288	2	40.25	164000	2	F2:8299	90329499ploci_N,raw	1	1	70	80			PEAKS DB
1	53634	RKK97008.1	R.S(+42.01)PLHQLNR.R	Y	18.62	1005.54	8	50.5	336.203	3	55.29	0	1	F1:14105	811302941plo_UL,raw	0	0	21	28	Acetylation (N-term)	S1:Acetylation (N-term):1000,00	PEAKS DB
1	53634	RKK97008.1	K.W(+42.01)M(+15.99)LNSTSMLVDWTNPTLAQ.V	Y	18.58	2265.04	19	28.3	756.049	3	84.16	38100	4	F4:17324	90329501ploci_lakazaZYMO,raw	1	1	399	417	Acetylation (N-term)	Oxidation (M)	W1:Acetylation (N-term):1000,00	M2:Oxidation (M):19,69	PEAKS DB
1	53634	RKK97008.1	P.YISKTVEDANWNDLETATVGK.N	N	18.24	2353.14	21	11.7	785.398	3	74.78	0	1	F1:19813	811302941plo_UL,raw	0	0	371	391			PEAKS DB
1	53634	RKK97008.1	A.GILC(+57.02)LSQVYARSPLHQLNR.R	Y	18.12	2224.19	19	-34.6	742.378	3	87.4	0	1	F1:24428	811302941plo_UL,raw	0	0	10	28	Carbamidomethylation	C4:Carbamidomethylation:1000,00	PEAKS DB
1	53634	RKK97008.1	S.QTGTRFNVSFESGTSYRM(+15.99)R.L	Y	18.1	2239.04	19	26.5	747.38	3	72.89	36800	4	F4:15216	90329501ploci_lakazaZYMO,raw	1	1	240	258	Oxidation (M)	M18:Oxidation (M):1000,00	PEAKS DB
1	53634	RKK97008.1	N.D(+42.01)LETATVGK.N	N	17.57	974.492	9	20	488.247	2	54.05	90600	3	F3:11127	90329500ploci_O,raw	1	1	383	391	Acetylation (N-term)	D1:Acetylation (N-term):1000,00	PEAKS DB
1	53634	RKK97008.1	K.WMLNSTSMLVDWTNPTLAQVLN.D	Y	17.46	2533.23	22	24.8	845.432	3	87.34	1570000	2	F2:17224	90329499ploci_N,raw	1	1	399	420			PEAKS DB
1	53634	RKK97008.1	R.SPLHQLNR.R	Y	17.32	963.525	8	-36.3	482.748	2	49.46	844000	2	F2:10098	90329499ploci_N,raw	2	2	21	28			PEAKS DB
1	53634	RKK97008.1	R.AIPQAAC(+57.02)SDN.D	N	17.26	1045.45	10	-27	523.718	2	60.56	0	1	F1:15566	811302941plo_UL,raw	0	0	322	331	Carbamidomethylation	C7:Carbamidomethylation:1000,00	PEAKS DB
1	53634	RKK97008.1	F.WMRAIPQAAC(+57.02)SDNDSTDNIK.G	N	17.17	2292.03	20	-4.4	765.013	3	103.57	0	1	F1:31264	811302941plo_UL,raw	0	0	319	338	Carbamidomethylation	C10:Carbamidomethylation:1000,00	PEAKS DB
1	53634	RKK97008.1	P.FETTVLDLGM(+15.99)GQR.Y	Y	17.09	1481.72	13	-11.2	494.903	3	59.92	377000	2	F2:12078	90329499ploci_N,raw	1	1	290	302	Oxidation (M)	M10:Oxidation (M):1000,00	PEAKS DB
1	53634	RKK97008.1	E.S(+42.01)SIEQEDSGV	N	17.04	1091.46	10	38.1	546.763	2	37.89	0	4	F4:8060	90329501ploci_lakazaZYMO,raw	0	0	557	566	Acetylation (N-term)	S1:Acetylation (N-term):1000,00	PEAKS DB
1	53634	RKK97008.1	R.A(+42.01)IPQAAC(+57.02)SD.N	N	16.99	973.418	9	35.7	487.733	2	35.02	0	1	F1:8393	811302941plo_UL,raw	0	0	322	330	Acetylation (N-term)	Carbamidomethylation	A1:Acetylation (N-term):1000,00	C7:Carbamidomethylation:1000,00	PEAKS DB
1	53634	RKK97008.1	T.L(+42.01)NTDNPPR.R	N	16.82	967.472	8	-30.1	484.713	2	40.1	768000	3	F3:8370	90329500ploci_O,raw	1	1	478	485	Acetylation (N-term)	L1:Acetylation (N-term):1000,00	PEAKS DB
1	53634	RKK97008.1	R.AC(+57.02)SGNTASTR.S	N	16.76	1023.44	10	91.9	512.757	2	32.65	0	3	F3:6950	90329500ploci_O,raw	0	0	30	39	Carbamidomethylation	C2:Carbamidomethylation:1000,00	PEAKS DB
1	53634	RKK97008.1	S.T(+42.01)EAVDTGVTR.E	N	16.17	1089.53	10	-67.2	545.736	2	86.56	0	1	F1:24050	811302941plo_UL,raw	0	0	53	62	Acetylation (N-term)	T1:Acetylation (N-term):1000,00	PEAKS DB
1	53634	RKK97008.1	N.G(+42.01)TNVYGDDDSSSQTGTR.F	Y	16.02	1800.74	17	32.7	901.407	2	82.84	0	1	F1:22551	811302941plo_UL,raw	0	0	228	244	Acetylation (N-term)	G1:Acetylation (N-term):1000,00	PEAKS DB
1	53634	RKK97008.1	M(+42.01)(+15.99)KLLQFLPAGILC(+57.02)LSQVYARSPLHQLNR.R	Y	15.47	3323.8	28	-23.2	1108.91	3	135.38	0	1	F1:43577	811302941plo_UL,raw	0	0	1	28	Acetylation (N-term)	Oxidation (M)	Carbamidomethylation	M1:Acetylation (N-term):1000,00	M1:Oxidation (M):1000,00	C13:Carbamidomethylation:1000,00	PEAKS DB
1	53634	RKK97008.1	T.D(+42.01)VTVAPDGYSR.S	N	15.4	1220.57	11	11.9	611.293	2	52.75	413000	2	F2:10752	90329499ploci_N,raw	1	1	70	80	Acetylation (N-term)	D1:Acetylation (N-term):1000,00	PEAKS DB
1	53634	RKK97008.1	R.SPLHQLN.R	Y	15.38	807.424	7	-24.2	404.696	2	41.82	0	3	F3:8705	90329500ploci_O,raw	0	0	21	27			PEAKS DB
1	53634	RKK97008.1	D.G(+42.01)VSSITQC(+57.02)PLAVGESVTYTWK.A	N	15.21	2324.14	21	-8.1	582.037	4	104.69	0	1	F1:31747	811302941plo_UL,raw	0	0	134	154	Acetylation (N-term)	Carbamidomethylation	G1:Acetylation (N-term):1000,00	C8:Carbamidomethylation:1000,00	PEAKS DB
1	53634	RKK97008.1	L.N(+42.01)GTSMHWHGIR.Q	N	15.21	1336.61	11	-32.1	669.295	2	66.93	571000	4	F4:13993	90329501ploci_lakazaZYMO,raw	1	1	115	125	Acetylation (N-term)	N1:Acetylation (N-term):1000,00	PEAKS DB
1	53634	RKK97008.1	C.SGNTASTR.S	N	15.11	792.373	8	80.2	397.222	2	19.58	1280000	2	F2:4290	90329499ploci_N,raw	1	1	32	39			PEAKS DB
1	53635	EMT67401.1	R.YDIIVTADQADVADNFWMR.A	N	179.89	2242.04	19	3.2	1122.03	2	121.4	0	1	F1:38783	811302941plo_UL,raw	0	0	303	321			PEAKS DB
1	53635	EMT67401.1	R.YDIIVTADQADVADNFWM(+15.99)R.A	N	137.55	2258.03	19	2.4	753.686	3	111.46	0	1	F1:34577	811302941plo_UL,raw	0	0	303	321	Oxidation (M)	M18:Oxidation (M):1000,00	PEAKS DB
1	53635	EMT67401.1	H.TSEGFALQFLER.S	N	101.01	1396.7	12	4.4	699.36	2	101.92	224000	1	F1:30571	811302941plo_UL,raw	1	1	519	530			PEAKS DB
1	53635	EMT67401.1	T.ADQADVADNFWMR.A	N	97.94	1537.66	13	3.6	769.841	2	88.45	0	1	F1:24866	811302941plo_UL,raw	0	0	309	321			PEAKS DB
1	53635	EMT67401.1	D.QADVADNFWMR.A	N	81.58	1351.6	11	2.6	676.808	2	85.23	171000	1	F1:23507	811302941plo_UL,raw	1	1	311	321			PEAKS DB
1	53635	EMT67401.1	N.AAVDTHWK.F	N	80.41	926.461	8	2.1	464.239	2	31.85	0	1	F1:7568	811302941plo_UL,raw	0	0	262	269			PEAKS DB
1	53635	EMT67401.1	S.EGFALQFLER.S	N	77.93	1208.62	10	1.9	605.318	2	101.26	0	1	F1:30298	811302941plo_UL,raw	0	0	521	530			PEAKS DB
1	53635	EMT67401.1	W.HTSEGFALQFLER.S	N	77.73	1533.76	13	1.8	512.261	3	90.54	0	1	F1:25731	811302941plo_UL,raw	0	0	518	530			PEAKS DB
1	53635	EMT67401.1	F.ALQFLER.S	N	76.87	875.486	7	0.7	438.751	2	62.09	11000000	1	F1:16016	811302941plo_UL,raw	3	3	524	530			PEAKS DB
1	53635	EMT67401.1	D.VADNFWMR.A	N	71.64	1037.48	8	2.6	519.746	2	76.43	0	1	F1:20362	811302941plo_UL,raw	0	0	314	321			PEAKS DB
1	53635	EMT67401.1	V.N(+42.01)AAVDTHWK.F	N	70.25	1082.51	9	36.6	542.284	2	39.52	113000	1	F1:9622	811302941plo_UL,raw	1	1	261	269	Acetylation (N-term)	N1:Acetylation (N-term):1000,00	PEAKS DB
1	53635	EMT67401.1	S.S(+42.01)ITLNTDNPPR.R	N	63.59	1268.64	11	7.8	635.309	2	47.18	159000	3	F3:9730	90329500ploci_O,raw	1	1	475	485	Acetylation (N-term)	S1:Acetylation (N-term):1000,00	PEAKS DB
1	53635	EMT67401.1	R.A(+42.01)C(+57.02)SGNTASTR.S	N	62.41	1065.45	10	1.9	533.734	2	22.79	188000	1	F1:5253	811302941plo_UL,raw	1	1	30	39	Acetylation (N-term)	Carbamidomethylation	A1:Acetylation (N-term):1000,00	C2:Carbamidomethylation:1000,00	PEAKS DB
1	53635	EMT67401.1	G.FALQFLER.S	N	61.06	1022.55	8	0.9	512.285	2	92.66	0	1	F1:26663	811302941plo_UL,raw	0	0	523	530			PEAKS DB
1	53635	EMT67401.1	S.S(+42.01)SITLNTDNPPR.R	N	60.2	1355.67	12	8.8	678.824	2	46	12900000	3	F3:9568	90329500ploci_O,raw	3	3	474	485	Acetylation (N-term)	S1:Acetylation (N-term):1000,00	PEAKS DB
1	53635	EMT67401.1	F.A(+42.01)LQFLER.S	N	56.63	917.497	7	3.3	459.757	2	77.36	0	1	F1:20647	811302941plo_UL,raw	0	0	524	530	Acetylation (N-term)	A1:Acetylation (N-term):1000,00	PEAKS DB
1	53635	EMT67401.1	E.GFALQFLER.S	N	55.1	1079.58	9	2.9	540.797	2	97.14	0	1	F1:28570	811302941plo_UL,raw	0	0	522	530			PEAKS DB
1	53635	EMT67401.1	H.IGWHTSEGFALQFLER.S	N	50.88	1889.94	16	1.1	630.989	3	111.31	0	1	F1:34513	811302941plo_UL,raw	0	0	515	530			PEAKS DB
1	53635	EMT67401.1	L.NTDNPPR.R	N	49.8	812.378	7	34.1	407.196	2	17.87	1030000	3	F3:3939	90329500ploci_O,raw	1	1	479	485			PEAKS DB
1	53635	EMT67401.1	R.YDIIVTADQADVADNF.W	N	47.79	1768.82	16	43.8	885.424	2	78.22	326000	3	F3:15835	90329500ploci_O,raw	1	1	303	318			PEAKS DB
1	53635	EMT67401.1	R.LVNAAVDTHWK.F	N	41.94	1252.66	11	-32.7	627.294	2	54.37	115000	3	F3:11193	90329500ploci_O,raw	1	1	259	269			PEAKS DB
1	53635	EMT67401.1	R.RAC(+57.02)SGNTASTR.S	N	40.59	1179.54	11	-5	590.755	2	17.6	1240000	3	F3:3867	90329500ploci_O,raw	1	1	29	39	Carbamidomethylation	C3:Carbamidomethylation:1000,00	PEAKS DB
1	53635	EMT67401.1	R.LVNAAVDTH.W	N	38.34	938.482	9	35.8	470.249	2	31.21	38200000	3	F3:6701	90329500ploci_O,raw	6	6	259	267			PEAKS DB
1	53635	EMT67401.1	R.M(+42.01)(+15.99)RLVNAAVDTHWK.F	N	38.23	1597.8	13	-41.2	533.587	3	72.19	0	1	F1:19003	811302941plo_UL,raw	0	0	257	269	Acetylation (N-term)	Oxidation (M)	M1:Acetylation (N-term):1000,00	M1:Oxidation (M):1000,00	PEAKS DB
1	53635	EMT67401.1	Q.ADVADNFWMR.A	N	37.5	1223.54	10	18.5	612.768	2	18.87	1180000	3	F3:4161	90329500ploci_O,raw	3	3	312	321			PEAKS DB
1	53635	EMT67401.1	E.AVDTGVTR.E	N	37.17	817.429	8	20.1	409.716	2	45.31	1960000	3	F3:9408	90329500ploci_O,raw	3	3	55	62			PEAKS DB
1	53635	EMT67401.1	V.TVAPDGYSR.S	N	36.22	964.461	9	-13.2	483.235	2	24.75	698000	4	F4:5417	90329501ploci_lakazaZYMO,raw	4	4	72	80			PEAKS DB
1	53635	EMT67401.1	H.DFFILAQGTGTYSSSITLNTDNPPR.R	N	36.06	2714.32	25	-3.8	905.746	3	49.22	0	3	F3:10162	90329500ploci_O,raw	0	0	461	485			PEAKS DB
1	53635	EMT67401.1	Q.ADVADNFWM(+15.99)R.A	N	35.87	1239.53	10	-18.5	620.757	2	27.28	304000	2	F2:5857	90329499ploci_N,raw	1	1	312	321	Oxidation (M)	M9:Oxidation (M):1000,00	PEAKS DB
1	53635	EMT67401.1	K.WMLNSTSMLVD.W	N	34.4	1295.59	11	36	432.886	3	83.69	0	1	F1:22874	811302941plo_UL,raw	0	0	399	409			PEAKS DB
1	53635	EMT67401.1	D.VADNFWM(+15.99)R.A	N	34.01	1053.47	8	2.2	527.744	2	63.75	0	1	F1:16504	811302941plo_UL,raw	0	0	314	321	Oxidation (M)	M7:Oxidation (M):1000,00	PEAKS DB
1	53635	EMT67401.1	I.VTADQADVADNFWMR.A	N	31.19	1737.78	15	19.3	869.884	2	46.32	84600	3	F3:9598	90329500ploci_O,raw	1	1	307	321			PEAKS DB
1	53635	EMT67401.1	T.V(+42.01)LDLGM(+15.99)GQR.Y	N	30.96	1045.52	9	21.8	523.78	2	30.31	31700	1	F1:7155	811302941plo_UL,raw	1	1	294	302	Acetylation (N-term)	Oxidation (M)	V1:Acetylation (N-term):1000,00	M6:Oxidation (M):1000,00	PEAKS DB
1	53635	EMT67401.1	V.G(+42.01)ESVTYTWK.A	N	30.61	1111.52	9	50	556.789	2	24.11	200000	2	F2:5189	90329499ploci_N,raw	1	1	146	154	Acetylation (N-term)	G1:Acetylation (N-term):1000,00	PEAKS DB
1	53635	EMT67401.1	R.MRLVNAAVDTHWK.F	N	30.48	1539.8	13	31.6	514.272	3	49.93	68500	3	F3:10316	90329500ploci_O,raw	1	1	257	269			PEAKS DB
1	53635	EMT67401.1	S.ESSIEQEDSGV	N	29.12	1178.49	11	40.2	590.272	2	56.57	12900000	2	F2:11452	90329499ploci_N,raw	2	2	556	566			PEAKS DB
1	53635	EMT67401.1	Q.A(+42.01)DVADNFWMR.A	N	28.99	1265.55	10	12.6	633.784	2	48.52	167000	2	F2:9916	90329499ploci_N,raw	2	2	312	321	Acetylation (N-term)	A1:Acetylation (N-term):1000,00	PEAKS DB
1	53635	EMT67401.1	T.EAVDTGVTR.E	N	28.98	946.472	9	24.7	474.258	2	45.5	276000	4	F4:9584	90329501ploci_lakazaZYMO,raw	3	3	54	62			PEAKS DB
1	53635	EMT67401.1	T.VLDLGMGQR.Y	N	28.67	987.517	9	38.4	494.788	2	37.49	1080000	4	F4:7972	90329501ploci_lakazaZYMO,raw	2	2	294	302			PEAKS DB
1	53635	EMT67401.1	R.AIPQAAC(+57.02)SDNDSTDNIK.G	N	27.96	1818.81	17	-28.5	910.384	2	50.85	0	1	F1:12838	811302941plo_UL,raw	0	0	322	338	Carbamidomethylation	C7:Carbamidomethylation:1000,00	PEAKS DB
1	53635	EMT67401.1	Q.SESSIEQEDSGV	N	27.2	1265.53	12	64.5	633.816	2	54.82	14500	4	F4:11457	90329501ploci_lakazaZYMO,raw	1	1	555	566			PEAKS DB
1	53635	EMT67401.1	V.A(+42.01)DNFWMR.A	N	26.81	980.417	7	33.1	491.236	2	29.03	0	4	F4:6305	90329501ploci_lakazaZYMO,raw	0	0	315	321	Acetylation (N-term)	A1:Acetylation (N-term):1000,00	PEAKS DB
1	53635	EMT67401.1	Y.SSSITLNTDNPPR.R	N	25.5	1400.69	13	-58.7	701.287	2	44.59	0	3	F3:9241	90329500ploci_O,raw	0	0	473	485			PEAKS DB
1	53635	EMT67401.1	H.D(+42.01)FFILAQGTGTYSSSITLNTDNPPR.R	N	25.21	2756.33	25	-15.8	919.738	3	52.26	36100	3	F3:10775	90329500ploci_O,raw	1	1	461	485	Acetylation (N-term)	D1:Acetylation (N-term):1000,00	PEAKS DB
1	53635	EMT67401.1	V.IHVTNSLSTSLNGTSM(+15.99)HWHGIR.Q	N	24.85	2463.21	22	-19.9	616.797	4	108.31	0	1	F1:33267	811302941plo_UL,raw	0	0	104	125	Oxidation (M)	M16:Oxidation (M):1000,00	PEAKS DB
1	53635	EMT67401.1	C.LSQVHARSPLHQLNR.R	Y	23.43	1754.97	15	19.5	878.513	2	27.32	0	4	F4:5949	90329501ploci_lakazaZYMO,raw	0	0	14	28			PEAKS DB
1	53635	EMT67401.1	K.TVEDANWNDLETATVGK.N	N	23.25	1861.87	17	17	621.645	3	49.23	151000	4	F4:10323	90329501ploci_lakazaZYMO,raw	1	1	375	391			PEAKS DB
1	53635	EMT67401.1	K.LLQFLPAGILC(+57.02)LSQVHAR.S	Y	23.24	2035.14	18	-37.3	1018.51	2	77.05	1130000	3	F3:15606	90329500ploci_O,raw	1	1	3	20	Carbamidomethylation	C11:Carbamidomethylation:1000,00	PEAKS DB
1	53635	EMT67401.1	R.YDIIVTADQADVA.D	N	23.13	1392.68	13	4	697.349	2	34.65	0	1	F1:8294	811302941plo_UL,raw	0	0	303	315			PEAKS DB
1	53635	EMT67401.1	R.EYWLELTDVTVAPDGYSR.S	N	23.08	2113	18	35	1057.55	2	84.42	0	4	F4:17371	90329501ploci_lakazaZYMO,raw	0	0	63	80			PEAKS DB
1	53635	EMT67401.1	T.D(+42.01)NIVPYISK.T	N	22.43	1089.57	9	-25.6	545.774	2	35.08	297000	2	F2:7376	90329499ploci_N,raw	1	1	366	374	Acetylation (N-term)	D1:Acetylation (N-term):1000,00	PEAKS DB
1	53635	EMT67401.1	T.VAPDGYSR.S	N	22.04	863.414	8	36.3	432.733	2	49.05	1280000	4	F4:10302	90329501ploci_lakazaZYMO,raw	2	2	73	80			PEAKS DB
1	53635	EMT67401.1	L.VNAAVDTHWK.F	N	21.33	1139.57	10	43.7	570.822	2	52.61	0	4	F4:11010	90329501ploci_lakazaZYMO,raw	0	0	260	269			PEAKS DB
1	53635	EMT67401.1	D.GVSSITQC(+57.02)PLAVGESVTYTWK.A	N	21.28	2282.13	21	-0.1	761.721	3	75.5	0	4	F4:15709	90329501ploci_lakazaZYMO,raw	0	0	134	154	Carbamidomethylation	C8:Carbamidomethylation:1000,00	PEAKS DB
1	53635	EMT67401.1	R.S(+42.01)AMAVNGTIPG.P	N	21.26	1058.51	11	37.3	530.275	2	35.68	22500000	2	F2:7483	90329499ploci_N,raw	1	1	81	91	Acetylation (N-term)	S1:Acetylation (N-term):1000,00	PEAKS DB
1	53635	EMT67401.1	K.NTAGLFK.W	N	21.2	749.407	7	-15.1	375.708	2	26.48	158000	4	F4:5822	90329501ploci_lakazaZYMO,raw	1	1	392	398			PEAKS DB
1	53635	EMT67401.1	R.RDTAMLPANGY.L	N	21.1	1207.57	11	59.6	604.826	2	64.91	0	1	F1:16830	811302941plo_UL,raw	0	0	486	496			PEAKS DB
1	53635	EMT67401.1	K.NTAGLFKWM(+15.99)LN.S	N	21.08	1309.65	11	11	655.817	2	46.97	281000	3	F3:9709	90329500ploci_O,raw	1	1	392	402	Oxidation (M)	M9:Oxidation (M):1000,00	PEAKS DB
1	53635	EMT67401.1	D.N(+42.01)IVPYISK.T	N	20.97	974.544	8	18.4	488.284	2	48.31	199000	2	F2:9867	90329499ploci_N,raw	1	1	367	374	Acetylation (N-term)	N1:Acetylation (N-term):1000,00	PEAKS DB
1	53635	EMT67401.1	P.QAAC(+57.02)SDNDSTDNIK.G	N	20.83	1537.63	14	42.5	513.577	3	59.16	24400	4	F4:12368	90329501ploci_lakazaZYMO,raw	1	1	325	338	Carbamidomethylation	C4:Carbamidomethylation:1000,00	PEAKS DB
1	53635	EMT67401.1	K.T(+42.01)VEDANWNDLETATVGK.N	N	20.57	1903.88	17	4.5	952.943	2	75.3	92600	2	F2:15021	90329499ploci_N,raw	1	1	375	391	Acetylation (N-term)	T1:Acetylation (N-term):1000,00	PEAKS DB
1	53635	EMT67401.1	R.FNVSFESGTSYR.M	N	19.82	1392.63	12	-1.2	697.322	2	81.14	0	1	F1:21933	811302941plo_UL,raw	0	0	245	256			PEAKS DB
1	53635	EMT67401.1	L.PAGILC(+57.02)LSQVHAR.S	N	19.81	1420.76	13	1.3	474.579	3	49.57	342000	3	F3:10296	90329500ploci_O,raw	1	1	8	20	Carbamidomethylation	C6:Carbamidomethylation:1000,00	PEAKS DB
1	53635	EMT67401.1	G.TGTYSSSITLNTDNPPRR.D	N	19.7	1978.97	18	-21.6	990.462	2	54.37	172000	2	F2:11029	90329499ploci_N,raw	1	1	469	486			PEAKS DB
1	53635	EMT67401.1	R.RDTAMLPAN.G	N	19.47	987.481	9	53	494.757	2	30.53	687000	3	F3:6522	90329500ploci_O,raw	1	1	486	494			PEAKS DB
1	53635	EMT67401.1	I.TLNTDNPPR.R	N	19.26	1026.51	9	-7.3	514.262	2	35.72	89500	4	F4:7648	90329501ploci_lakazaZYMO,raw	1	1	477	485			PEAKS DB
1	53635	EMT67401.1	R.L(+42.01)VNAAVDTHWK.F	N	19.11	1294.67	11	-57.9	648.297	2	24.04	156000	2	F2:5197	90329499ploci_N,raw	1	1	259	269	Acetylation (N-term)	L1:Acetylation (N-term):1000,00	PEAKS DB
1	53635	EMT67401.1	R.S(+42.01)AMAVNGTIPGP.T	N	19.08	1155.56	12	44.8	578.808	2	39.95	413000	2	F2:8261	90329499ploci_N,raw	1	1	81	92	Acetylation (N-term)	S1:Acetylation (N-term):1000,00	PEAKS DB
1	53635	EMT67401.1	T.D(+42.01)GC(+57.02)DDETDNIVPYISK.T	N	18.88	1881.79	16	29.4	941.932	2	77.45	0	1	F1:20677	811302941plo_UL,raw	0	0	359	374	Acetylation (N-term)	Carbamidomethylation	D1:Acetylation (N-term):1000,00	C3:Carbamidomethylation:1000,00	PEAKS DB
1	53635	EMT67401.1	T.DVTVAPDGYSR.S	N	18.81	1178.56	11	13.2	590.288	2	40.25	164000	2	F2:8299	90329499ploci_N,raw	1	1	70	80			PEAKS DB
1	53635	EMT67401.1	R.S(+42.01)PLHQLNR.R	Y	18.62	1005.54	8	50.5	336.203	3	55.29	0	1	F1:14105	811302941plo_UL,raw	0	0	21	28	Acetylation (N-term)	S1:Acetylation (N-term):1000,00	PEAKS DB
1	53635	EMT67401.1	P.YISKTVEDANWNDLETATVGK.N	N	18.24	2353.14	21	11.7	785.398	3	74.78	0	1	F1:19813	811302941plo_UL,raw	0	0	371	391			PEAKS DB
1	53635	EMT67401.1	S.QTGTRFNVSFESGTSYRM(+15.99)R.L	Y	18.1	2239.04	19	26.5	747.38	3	72.89	36800	4	F4:15216	90329501ploci_lakazaZYMO,raw	1	1	240	258	Oxidation (M)	M18:Oxidation (M):1000,00	PEAKS DB
1	53635	EMT67401.1	R.R(+42.01)DTAMLPA.N	N	17.91	915.448	8	-26.3	458.723	2	45.18	888000	4	F4:9598	90329501ploci_lakazaZYMO,raw	1	1	486	493	Acetylation (N-term)	R1:Acetylation (N-term):1000,00	PEAKS DB
1	53635	EMT67401.1	N.D(+42.01)LETATVGK.N	N	17.57	974.492	9	20	488.247	2	54.05	90600	3	F3:11127	90329500ploci_O,raw	1	1	383	391	Acetylation (N-term)	D1:Acetylation (N-term):1000,00	PEAKS DB
1	53635	EMT67401.1	R.SPLHQLNR.R	Y	17.32	963.525	8	-36.3	482.748	2	49.46	844000	2	F2:10098	90329499ploci_N,raw	2	2	21	28			PEAKS DB
1	53635	EMT67401.1	R.AIPQAAC(+57.02)SDN.D	N	17.26	1045.45	10	-27	523.718	2	60.56	0	1	F1:15566	811302941plo_UL,raw	0	0	322	331	Carbamidomethylation	C7:Carbamidomethylation:1000,00	PEAKS DB
1	53635	EMT67401.1	A.G(+42.01)ILC(+57.02)LSQVHARSPLHQLNR.R	Y	17.25	2240.2	19	-40.2	1121.06	2	99.69	0	1	F1:29617	811302941plo_UL,raw	0	0	10	28	Acetylation (N-term)	Carbamidomethylation	G1:Acetylation (N-term):1000,00	C4:Carbamidomethylation:1000,00	PEAKS DB
1	53635	EMT67401.1	F.WMRAIPQAAC(+57.02)SDNDSTDNIK.G	N	17.17	2292.03	20	-4.4	765.013	3	103.57	0	1	F1:31264	811302941plo_UL,raw	0	0	319	338	Carbamidomethylation	C10:Carbamidomethylation:1000,00	PEAKS DB
1	53635	EMT67401.1	P.FETTVLDLGM(+15.99)GQR.Y	Y	17.09	1481.72	13	-11.2	494.903	3	59.92	377000	2	F2:12078	90329499ploci_N,raw	1	1	290	302	Oxidation (M)	M10:Oxidation (M):1000,00	PEAKS DB
1	53635	EMT67401.1	E.S(+42.01)SIEQEDSGV	N	17.04	1091.46	10	38.1	546.763	2	37.89	0	4	F4:8060	90329501ploci_lakazaZYMO,raw	0	0	557	566	Acetylation (N-term)	S1:Acetylation (N-term):1000,00	PEAKS DB
1	53635	EMT67401.1	R.A(+42.01)IPQAAC(+57.02)SD.N	N	16.99	973.418	9	35.7	487.733	2	35.02	0	1	F1:8393	811302941plo_UL,raw	0	0	322	330	Acetylation (N-term)	Carbamidomethylation	A1:Acetylation (N-term):1000,00	C7:Carbamidomethylation:1000,00	PEAKS DB
1	53635	EMT67401.1	T.L(+42.01)NTDNPPR.R	N	16.82	967.472	8	-30.1	484.713	2	40.1	768000	3	F3:8370	90329500ploci_O,raw	1	1	478	485	Acetylation (N-term)	L1:Acetylation (N-term):1000,00	PEAKS DB
1	53635	EMT67401.1	R.AC(+57.02)SGNTASTR.S	N	16.76	1023.44	10	91.9	512.757	2	32.65	0	3	F3:6950	90329500ploci_O,raw	0	0	30	39	Carbamidomethylation	C2:Carbamidomethylation:1000,00	PEAKS DB
1	53635	EMT67401.1	S.T(+42.01)EAVDTGVTR.E	N	16.17	1089.53	10	-67.2	545.736	2	86.56	0	1	F1:24050	811302941plo_UL,raw	0	0	53	62	Acetylation (N-term)	T1:Acetylation (N-term):1000,00	PEAKS DB
1	53635	EMT67401.1	N.G(+42.01)TNVYGDDDSSSQTGTR.F	Y	16.02	1800.74	17	32.7	901.407	2	82.84	0	1	F1:22551	811302941plo_UL,raw	0	0	228	244	Acetylation (N-term)	G1:Acetylation (N-term):1000,00	PEAKS DB
1	53635	EMT67401.1	R.D(+42.01)TAMLPANGYL.V	N	15.96	1206.56	11	-43	604.241	2	58.75	279000	3	F3:12092	90329500ploci_O,raw	1	1	487	497	Acetylation (N-term)	D1:Acetylation (N-term):1000,00	PEAKS DB
1	53635	EMT67401.1	T.D(+42.01)VTVAPDGYSR.S	N	15.4	1220.57	11	11.9	611.293	2	52.75	413000	2	F2:10752	90329499ploci_N,raw	1	1	70	80	Acetylation (N-term)	D1:Acetylation (N-term):1000,00	PEAKS DB
1	53635	EMT67401.1	R.SPLHQLN.R	Y	15.38	807.424	7	-24.2	404.696	2	41.82	0	3	F3:8705	90329500ploci_O,raw	0	0	21	27			PEAKS DB
1	53635	EMT67401.1	D.G(+42.01)VSSITQC(+57.02)PLAVGESVTYTWK.A	N	15.21	2324.14	21	-8.1	582.037	4	104.69	0	1	F1:31747	811302941plo_UL,raw	0	0	134	154	Acetylation (N-term)	Carbamidomethylation	G1:Acetylation (N-term):1000,00	C8:Carbamidomethylation:1000,00	PEAKS DB
1	53635	EMT67401.1	L.N(+42.01)GTSMHWHGIR.Q	N	15.21	1336.61	11	-32.1	669.295	2	66.93	571000	4	F4:13993	90329501ploci_lakazaZYMO,raw	1	1	115	125	Acetylation (N-term)	N1:Acetylation (N-term):1000,00	PEAKS DB
1	53635	EMT67401.1	C.SGNTASTR.S	N	15.11	792.373	8	80.2	397.222	2	19.58	1280000	2	F2:4290	90329499ploci_N,raw	1	1	32	39			PEAKS DB
1	53636	XP_023429838.1	R.YDIIVTADQADVADNFWMR.A	N	179.89	2242.04	19	3.2	1122.03	2	121.4	0	1	F1:38783	811302941plo_UL,raw	0	0	303	321			PEAKS DB
1	53636	XP_023429838.1	R.YDIIVTADQADVADNFWM(+15.99)R.A	N	137.55	2258.03	19	2.4	753.686	3	111.46	0	1	F1:34577	811302941plo_UL,raw	0	0	303	321	Oxidation (M)	M18:Oxidation (M):1000,00	PEAKS DB
1	53636	XP_023429838.1	H.TSEGFALQFLER.S	N	101.01	1396.7	12	4.4	699.36	2	101.92	224000	1	F1:30571	811302941plo_UL,raw	1	1	519	530			PEAKS DB
1	53636	XP_023429838.1	T.ADQADVADNFWMR.A	N	97.94	1537.66	13	3.6	769.841	2	88.45	0	1	F1:24866	811302941plo_UL,raw	0	0	309	321			PEAKS DB
1	53636	XP_023429838.1	D.QADVADNFWMR.A	N	81.58	1351.6	11	2.6	676.808	2	85.23	171000	1	F1:23507	811302941plo_UL,raw	1	1	311	321			PEAKS DB
1	53636	XP_023429838.1	N.AAVDTHWK.F	N	80.41	926.461	8	2.1	464.239	2	31.85	0	1	F1:7568	811302941plo_UL,raw	0	0	262	269			PEAKS DB
1	53636	XP_023429838.1	S.EGFALQFLER.S	N	77.93	1208.62	10	1.9	605.318	2	101.26	0	1	F1:30298	811302941plo_UL,raw	0	0	521	530			PEAKS DB
1	53636	XP_023429838.1	W.HTSEGFALQFLER.S	N	77.73	1533.76	13	1.8	512.261	3	90.54	0	1	F1:25731	811302941plo_UL,raw	0	0	518	530			PEAKS DB
1	53636	XP_023429838.1	F.ALQFLER.S	N	76.87	875.486	7	0.7	438.751	2	62.09	11000000	1	F1:16016	811302941plo_UL,raw	3	3	524	530			PEAKS DB
1	53636	XP_023429838.1	D.VADNFWMR.A	N	71.64	1037.48	8	2.6	519.746	2	76.43	0	1	F1:20362	811302941plo_UL,raw	0	0	314	321			PEAKS DB
1	53636	XP_023429838.1	V.N(+42.01)AAVDTHWK.F	N	70.25	1082.51	9	36.6	542.284	2	39.52	113000	1	F1:9622	811302941plo_UL,raw	1	1	261	269	Acetylation (N-term)	N1:Acetylation (N-term):1000,00	PEAKS DB
1	53636	XP_023429838.1	S.S(+42.01)ITLNTDNPPR.R	N	63.59	1268.64	11	7.8	635.309	2	47.18	159000	3	F3:9730	90329500ploci_O,raw	1	1	475	485	Acetylation (N-term)	S1:Acetylation (N-term):1000,00	PEAKS DB
1	53636	XP_023429838.1	R.A(+42.01)C(+57.02)SGNTASTR.S	N	62.41	1065.45	10	1.9	533.734	2	22.79	188000	1	F1:5253	811302941plo_UL,raw	1	1	30	39	Acetylation (N-term)	Carbamidomethylation	A1:Acetylation (N-term):1000,00	C2:Carbamidomethylation:1000,00	PEAKS DB
1	53636	XP_023429838.1	G.FALQFLER.S	N	61.06	1022.55	8	0.9	512.285	2	92.66	0	1	F1:26663	811302941plo_UL,raw	0	0	523	530			PEAKS DB
1	53636	XP_023429838.1	S.S(+42.01)SITLNTDNPPR.R	N	60.2	1355.67	12	8.8	678.824	2	46	12900000	3	F3:9568	90329500ploci_O,raw	3	3	474	485	Acetylation (N-term)	S1:Acetylation (N-term):1000,00	PEAKS DB
1	53636	XP_023429838.1	F.A(+42.01)LQFLER.S	N	56.63	917.497	7	3.3	459.757	2	77.36	0	1	F1:20647	811302941plo_UL,raw	0	0	524	530	Acetylation (N-term)	A1:Acetylation (N-term):1000,00	PEAKS DB
1	53636	XP_023429838.1	E.GFALQFLER.S	N	55.1	1079.58	9	2.9	540.797	2	97.14	0	1	F1:28570	811302941plo_UL,raw	0	0	522	530			PEAKS DB
1	53636	XP_023429838.1	H.IGWHTSEGFALQFLER.S	N	50.88	1889.94	16	1.1	630.989	3	111.31	0	1	F1:34513	811302941plo_UL,raw	0	0	515	530			PEAKS DB
1	53636	XP_023429838.1	L.NTDNPPR.R	N	49.8	812.378	7	34.1	407.196	2	17.87	1030000	3	F3:3939	90329500ploci_O,raw	1	1	479	485			PEAKS DB
1	53636	XP_023429838.1	R.YDIIVTADQADVADNF.W	N	47.79	1768.82	16	43.8	885.424	2	78.22	326000	3	F3:15835	90329500ploci_O,raw	1	1	303	318			PEAKS DB
1	53636	XP_023429838.1	R.LVNAAVDTHWK.F	N	41.94	1252.66	11	-32.7	627.294	2	54.37	115000	3	F3:11193	90329500ploci_O,raw	1	1	259	269			PEAKS DB
1	53636	XP_023429838.1	R.RAC(+57.02)SGNTASTR.S	N	40.59	1179.54	11	-5	590.755	2	17.6	1240000	3	F3:3867	90329500ploci_O,raw	1	1	29	39	Carbamidomethylation	C3:Carbamidomethylation:1000,00	PEAKS DB
1	53636	XP_023429838.1	R.LVNAAVDTH.W	N	38.34	938.482	9	35.8	470.249	2	31.21	38200000	3	F3:6701	90329500ploci_O,raw	6	6	259	267			PEAKS DB
1	53636	XP_023429838.1	R.M(+42.01)(+15.99)RLVNAAVDTHWK.F	N	38.23	1597.8	13	-41.2	533.587	3	72.19	0	1	F1:19003	811302941plo_UL,raw	0	0	257	269	Acetylation (N-term)	Oxidation (M)	M1:Acetylation (N-term):1000,00	M1:Oxidation (M):1000,00	PEAKS DB
1	53636	XP_023429838.1	Q.ADVADNFWMR.A	N	37.5	1223.54	10	18.5	612.768	2	18.87	1180000	3	F3:4161	90329500ploci_O,raw	3	3	312	321			PEAKS DB
1	53636	XP_023429838.1	E.AVDTGVTR.E	N	37.17	817.429	8	20.1	409.716	2	45.31	1960000	3	F3:9408	90329500ploci_O,raw	3	3	55	62			PEAKS DB
1	53636	XP_023429838.1	V.TVAPDGYSR.S	N	36.22	964.461	9	-13.2	483.235	2	24.75	698000	4	F4:5417	90329501ploci_lakazaZYMO,raw	4	4	72	80			PEAKS DB
1	53636	XP_023429838.1	H.DFFILAQGTGTYSSSITLNTDNPPR.R	N	36.06	2714.32	25	-3.8	905.746	3	49.22	0	3	F3:10162	90329500ploci_O,raw	0	0	461	485			PEAKS DB
1	53636	XP_023429838.1	Q.ADVADNFWM(+15.99)R.A	N	35.87	1239.53	10	-18.5	620.757	2	27.28	304000	2	F2:5857	90329499ploci_N,raw	1	1	312	321	Oxidation (M)	M9:Oxidation (M):1000,00	PEAKS DB
1	53636	XP_023429838.1	K.WMLNSTSMLVD.W	N	34.4	1295.59	11	36	432.886	3	83.69	0	1	F1:22874	811302941plo_UL,raw	0	0	399	409			PEAKS DB
1	53636	XP_023429838.1	D.VADNFWM(+15.99)R.A	N	34.01	1053.47	8	2.2	527.744	2	63.75	0	1	F1:16504	811302941plo_UL,raw	0	0	314	321	Oxidation (M)	M7:Oxidation (M):1000,00	PEAKS DB
1	53636	XP_023429838.1	I.VTADQADVADNFWMR.A	N	31.19	1737.78	15	19.3	869.884	2	46.32	84600	3	F3:9598	90329500ploci_O,raw	1	1	307	321			PEAKS DB
1	53636	XP_023429838.1	T.V(+42.01)LDLGM(+15.99)GQR.Y	N	30.96	1045.52	9	21.8	523.78	2	30.31	31700	1	F1:7155	811302941plo_UL,raw	1	1	294	302	Acetylation (N-term)	Oxidation (M)	V1:Acetylation (N-term):1000,00	M6:Oxidation (M):1000,00	PEAKS DB
1	53636	XP_023429838.1	V.G(+42.01)ESVTYTWK.A	N	30.61	1111.52	9	50	556.789	2	24.11	200000	2	F2:5189	90329499ploci_N,raw	1	1	146	154	Acetylation (N-term)	G1:Acetylation (N-term):1000,00	PEAKS DB
1	53636	XP_023429838.1	R.MRLVNAAVDTHWK.F	N	30.48	1539.8	13	31.6	514.272	3	49.93	68500	3	F3:10316	90329500ploci_O,raw	1	1	257	269			PEAKS DB
1	53636	XP_023429838.1	S.ESSIEQEDSGV	N	29.12	1178.49	11	40.2	590.272	2	56.57	12900000	2	F2:11452	90329499ploci_N,raw	2	2	556	566			PEAKS DB
1	53636	XP_023429838.1	Q.A(+42.01)DVADNFWMR.A	N	28.99	1265.55	10	12.6	633.784	2	48.52	167000	2	F2:9916	90329499ploci_N,raw	2	2	312	321	Acetylation (N-term)	A1:Acetylation (N-term):1000,00	PEAKS DB
1	53636	XP_023429838.1	T.EAVDTGVTR.E	N	28.98	946.472	9	24.7	474.258	2	45.5	276000	4	F4:9584	90329501ploci_lakazaZYMO,raw	3	3	54	62			PEAKS DB
1	53636	XP_023429838.1	T.VLDLGMGQR.Y	N	28.67	987.517	9	38.4	494.788	2	37.49	1080000	4	F4:7972	90329501ploci_lakazaZYMO,raw	2	2	294	302			PEAKS DB
1	53636	XP_023429838.1	R.AIPQAAC(+57.02)SDNDSTDNIK.G	N	27.96	1818.81	17	-28.5	910.384	2	50.85	0	1	F1:12838	811302941plo_UL,raw	0	0	322	338	Carbamidomethylation	C7:Carbamidomethylation:1000,00	PEAKS DB
1	53636	XP_023429838.1	Q.SESSIEQEDSGV	N	27.2	1265.53	12	64.5	633.816	2	54.82	14500	4	F4:11457	90329501ploci_lakazaZYMO,raw	1	1	555	566			PEAKS DB
1	53636	XP_023429838.1	V.A(+42.01)DNFWMR.A	N	26.81	980.417	7	33.1	491.236	2	29.03	0	4	F4:6305	90329501ploci_lakazaZYMO,raw	0	0	315	321	Acetylation (N-term)	A1:Acetylation (N-term):1000,00	PEAKS DB
1	53636	XP_023429838.1	Y.SSSITLNTDNPPR.R	N	25.5	1400.69	13	-58.7	701.287	2	44.59	0	3	F3:9241	90329500ploci_O,raw	0	0	473	485			PEAKS DB
1	53636	XP_023429838.1	H.D(+42.01)FFILAQGTGTYSSSITLNTDNPPR.R	N	25.21	2756.33	25	-15.8	919.738	3	52.26	36100	3	F3:10775	90329500ploci_O,raw	1	1	461	485	Acetylation (N-term)	D1:Acetylation (N-term):1000,00	PEAKS DB
1	53636	XP_023429838.1	V.IHVTNSLSTSLNGTSM(+15.99)HWHGIR.Q	N	24.85	2463.21	22	-19.9	616.797	4	108.31	0	1	F1:33267	811302941plo_UL,raw	0	0	104	125	Oxidation (M)	M16:Oxidation (M):1000,00	PEAKS DB
1	53636	XP_023429838.1	Y.LSQVHARSPLHQLNR.R	Y	23.43	1754.97	15	19.5	878.513	2	27.32	0	4	F4:5949	90329501ploci_lakazaZYMO,raw	0	0	14	28			PEAKS DB
1	53636	XP_023429838.1	K.TVEDANWNDLETATVGK.N	N	23.25	1861.87	17	17	621.645	3	49.23	151000	4	F4:10323	90329501ploci_lakazaZYMO,raw	1	1	375	391			PEAKS DB
1	53636	XP_023429838.1	R.YDIIVTADQADVA.D	N	23.13	1392.68	13	4	697.349	2	34.65	0	1	F1:8294	811302941plo_UL,raw	0	0	303	315			PEAKS DB
1	53636	XP_023429838.1	R.EYWLELTDVTVAPDGYSR.S	N	23.08	2113	18	35	1057.55	2	84.42	0	4	F4:17371	90329501ploci_lakazaZYMO,raw	0	0	63	80			PEAKS DB
1	53636	XP_023429838.1	A.DLVPIEPYETTVLDLGM(+15.99)GQRYDIIVTADQADVADNFWMR.A	Y	22.98	4485.15	39	-15.3	1122.28	4	134.24	0	1	F1:43179	811302941plo_UL,raw	0	0	283	321	Oxidation (M)	M17:Oxidation (M):54,14	PEAKS DB
1	53636	XP_023429838.1	T.D(+42.01)NIVPYISK.T	N	22.43	1089.57	9	-25.6	545.774	2	35.08	297000	2	F2:7376	90329499ploci_N,raw	1	1	366	374	Acetylation (N-term)	D1:Acetylation (N-term):1000,00	PEAKS DB
1	53636	XP_023429838.1	T.VAPDGYSR.S	N	22.04	863.414	8	36.3	432.733	2	49.05	1280000	4	F4:10302	90329501ploci_lakazaZYMO,raw	2	2	73	80			PEAKS DB
1	53636	XP_023429838.1	L.VNAAVDTHWK.F	N	21.33	1139.57	10	43.7	570.822	2	52.61	0	4	F4:11010	90329501ploci_lakazaZYMO,raw	0	0	260	269			PEAKS DB
1	53636	XP_023429838.1	D.GVSSITQC(+57.02)PLAVGESVTYTWK.A	N	21.28	2282.13	21	-0.1	761.721	3	75.5	0	4	F4:15709	90329501ploci_lakazaZYMO,raw	0	0	134	154	Carbamidomethylation	C8:Carbamidomethylation:1000,00	PEAKS DB
1	53636	XP_023429838.1	R.S(+42.01)AMAVNGTIPG.P	N	21.26	1058.51	11	37.3	530.275	2	35.68	22500000	2	F2:7483	90329499ploci_N,raw	1	1	81	91	Acetylation (N-term)	S1:Acetylation (N-term):1000,00	PEAKS DB
1	53636	XP_023429838.1	K.NTAGLFK.W	N	21.2	749.407	7	-15.1	375.708	2	26.48	158000	4	F4:5822	90329501ploci_lakazaZYMO,raw	1	1	392	398			PEAKS DB
1	53636	XP_023429838.1	R.RDTAMLPANGY.L	N	21.1	1207.57	11	59.6	604.826	2	64.91	0	1	F1:16830	811302941plo_UL,raw	0	0	486	496			PEAKS DB
1	53636	XP_023429838.1	K.NTAGLFKWM(+15.99)LN.S	N	21.08	1309.65	11	11	655.817	2	46.97	281000	3	F3:9709	90329500ploci_O,raw	1	1	392	402	Oxidation (M)	M9:Oxidation (M):1000,00	PEAKS DB
1	53636	XP_023429838.1	D.N(+42.01)IVPYISK.T	N	20.97	974.544	8	18.4	488.284	2	48.31	199000	2	F2:9867	90329499ploci_N,raw	1	1	367	374	Acetylation (N-term)	N1:Acetylation (N-term):1000,00	PEAKS DB
1	53636	XP_023429838.1	P.QAAC(+57.02)SDNDSTDNIK.G	N	20.83	1537.63	14	42.5	513.577	3	59.16	24400	4	F4:12368	90329501ploci_lakazaZYMO,raw	1	1	325	338	Carbamidomethylation	C4:Carbamidomethylation:1000,00	PEAKS DB
1	53636	XP_023429838.1	K.T(+42.01)VEDANWNDLETATVGK.N	N	20.57	1903.88	17	4.5	952.943	2	75.3	92600	2	F2:15021	90329499ploci_N,raw	1	1	375	391	Acetylation (N-term)	T1:Acetylation (N-term):1000,00	PEAKS DB
1	53636	XP_023429838.1	R.FNVSFESGTSYR.M	N	19.82	1392.63	12	-1.2	697.322	2	81.14	0	1	F1:21933	811302941plo_UL,raw	0	0	245	256			PEAKS DB
1	53636	XP_023429838.1	G.TGTYSSSITLNTDNPPRR.D	N	19.7	1978.97	18	-21.6	990.462	2	54.37	172000	2	F2:11029	90329499ploci_N,raw	1	1	469	486			PEAKS DB
1	53636	XP_023429838.1	R.RDTAMLPAN.G	N	19.47	987.481	9	53	494.757	2	30.53	687000	3	F3:6522	90329500ploci_O,raw	1	1	486	494			PEAKS DB
1	53636	XP_023429838.1	I.TLNTDNPPR.R	N	19.26	1026.51	9	-7.3	514.262	2	35.72	89500	4	F4:7648	90329501ploci_lakazaZYMO,raw	1	1	477	485			PEAKS DB
1	53636	XP_023429838.1	R.L(+42.01)VNAAVDTHWK.F	N	19.11	1294.67	11	-57.9	648.297	2	24.04	156000	2	F2:5197	90329499ploci_N,raw	1	1	259	269	Acetylation (N-term)	L1:Acetylation (N-term):1000,00	PEAKS DB
1	53636	XP_023429838.1	R.S(+42.01)AMAVNGTIPGP.T	N	19.08	1155.56	12	44.8	578.808	2	39.95	413000	2	F2:8261	90329499ploci_N,raw	1	1	81	92	Acetylation (N-term)	S1:Acetylation (N-term):1000,00	PEAKS DB
1	53636	XP_023429838.1	T.D(+42.01)GC(+57.02)DDETDNIVPYISK.T	N	18.88	1881.79	16	29.4	941.932	2	77.45	0	1	F1:20677	811302941plo_UL,raw	0	0	359	374	Acetylation (N-term)	Carbamidomethylation	D1:Acetylation (N-term):1000,00	C3:Carbamidomethylation:1000,00	PEAKS DB
1	53636	XP_023429838.1	T.DVTVAPDGYSR.S	N	18.81	1178.56	11	13.2	590.288	2	40.25	164000	2	F2:8299	90329499ploci_N,raw	1	1	70	80			PEAKS DB
1	53636	XP_023429838.1	R.S(+42.01)PLHQLNR.R	Y	18.62	1005.54	8	50.5	336.203	3	55.29	0	1	F1:14105	811302941plo_UL,raw	0	0	21	28	Acetylation (N-term)	S1:Acetylation (N-term):1000,00	PEAKS DB
1	53636	XP_023429838.1	P.YISKTVEDANWNDLETATVGK.N	N	18.24	2353.14	21	11.7	785.398	3	74.78	0	1	F1:19813	811302941plo_UL,raw	0	0	371	391			PEAKS DB
1	53636	XP_023429838.1	S.QTGTRFNVSFESGTSYRM(+15.99)R.L	Y	18.1	2239.04	19	26.5	747.38	3	72.89	36800	4	F4:15216	90329501ploci_lakazaZYMO,raw	1	1	240	258	Oxidation (M)	M18:Oxidation (M):1000,00	PEAKS DB
1	53636	XP_023429838.1	R.R(+42.01)DTAMLPA.N	N	17.91	915.448	8	-26.3	458.723	2	45.18	888000	4	F4:9598	90329501ploci_lakazaZYMO,raw	1	1	486	493	Acetylation (N-term)	R1:Acetylation (N-term):1000,00	PEAKS DB
1	53636	XP_023429838.1	N.D(+42.01)LETATVGK.N	N	17.57	974.492	9	20	488.247	2	54.05	90600	3	F3:11127	90329500ploci_O,raw	1	1	383	391	Acetylation (N-term)	D1:Acetylation (N-term):1000,00	PEAKS DB
1	53636	XP_023429838.1	R.SPLHQLNR.R	Y	17.32	963.525	8	-36.3	482.748	2	49.46	844000	2	F2:10098	90329499ploci_N,raw	2	2	21	28			PEAKS DB
1	53636	XP_023429838.1	R.AIPQAAC(+57.02)SDN.D	N	17.26	1045.45	10	-27	523.718	2	60.56	0	1	F1:15566	811302941plo_UL,raw	0	0	322	331	Carbamidomethylation	C7:Carbamidomethylation:1000,00	PEAKS DB
1	53636	XP_023429838.1	F.WMRAIPQAAC(+57.02)SDNDSTDNIK.G	N	17.17	2292.03	20	-4.4	765.013	3	103.57	0	1	F1:31264	811302941plo_UL,raw	0	0	319	338	Carbamidomethylation	C10:Carbamidomethylation:1000,00	PEAKS DB
1	53636	XP_023429838.1	E.S(+42.01)SIEQEDSGV	N	17.04	1091.46	10	38.1	546.763	2	37.89	0	4	F4:8060	90329501ploci_lakazaZYMO,raw	0	0	557	566	Acetylation (N-term)	S1:Acetylation (N-term):1000,00	PEAKS DB
1	53636	XP_023429838.1	R.A(+42.01)IPQAAC(+57.02)SD.N	N	16.99	973.418	9	35.7	487.733	2	35.02	0	1	F1:8393	811302941plo_UL,raw	0	0	322	330	Acetylation (N-term)	Carbamidomethylation	A1:Acetylation (N-term):1000,00	C7:Carbamidomethylation:1000,00	PEAKS DB
1	53636	XP_023429838.1	T.L(+42.01)NTDNPPR.R	N	16.82	967.472	8	-30.1	484.713	2	40.1	768000	3	F3:8370	90329500ploci_O,raw	1	1	478	485	Acetylation (N-term)	L1:Acetylation (N-term):1000,00	PEAKS DB
1	53636	XP_023429838.1	R.AC(+57.02)SGNTASTR.S	N	16.76	1023.44	10	91.9	512.757	2	32.65	0	3	F3:6950	90329500ploci_O,raw	0	0	30	39	Carbamidomethylation	C2:Carbamidomethylation:1000,00	PEAKS DB
1	53636	XP_023429838.1	K.FLKFLPSSILYLSQVHARSPLHQLNR.R	Y	16.5	3063.71	26	-31	1532.83	2	109.49	0	4	F4:22208	90329501ploci_lakazaZYMO,raw	0	0	3	28			PEAKS DB
1	53636	XP_023429838.1	S.T(+42.01)EAVDTGVTR.E	N	16.17	1089.53	10	-67.2	545.736	2	86.56	0	1	F1:24050	811302941plo_UL,raw	0	0	53	62	Acetylation (N-term)	T1:Acetylation (N-term):1000,00	PEAKS DB
1	53636	XP_023429838.1	N.G(+42.01)TNVYGDDDSSSQTGTR.F	Y	16.02	1800.74	17	32.7	901.407	2	82.84	0	1	F1:22551	811302941plo_UL,raw	0	0	228	244	Acetylation (N-term)	G1:Acetylation (N-term):1000,00	PEAKS DB
1	53636	XP_023429838.1	R.D(+42.01)TAMLPANGYL.V	N	15.96	1206.56	11	-43	604.241	2	58.75	279000	3	F3:12092	90329500ploci_O,raw	1	1	487	497	Acetylation (N-term)	D1:Acetylation (N-term):1000,00	PEAKS DB
1	53636	XP_023429838.1	T.D(+42.01)VTVAPDGYSR.S	N	15.4	1220.57	11	11.9	611.293	2	52.75	413000	2	F2:10752	90329499ploci_N,raw	1	1	70	80	Acetylation (N-term)	D1:Acetylation (N-term):1000,00	PEAKS DB
1	53636	XP_023429838.1	R.SPLHQLN.R	Y	15.38	807.424	7	-24.2	404.696	2	41.82	0	3	F3:8705	90329500ploci_O,raw	0	0	21	27			PEAKS DB
1	53636	XP_023429838.1	D.G(+42.01)VSSITQC(+57.02)PLAVGESVTYTWK.A	N	15.21	2324.14	21	-8.1	582.037	4	104.69	0	1	F1:31747	811302941plo_UL,raw	0	0	134	154	Acetylation (N-term)	Carbamidomethylation	G1:Acetylation (N-term):1000,00	C8:Carbamidomethylation:1000,00	PEAKS DB
1	53636	XP_023429838.1	L.N(+42.01)GTSMHWHGIR.Q	N	15.21	1336.61	11	-32.1	669.295	2	66.93	571000	4	F4:13993	90329501ploci_lakazaZYMO,raw	1	1	115	125	Acetylation (N-term)	N1:Acetylation (N-term):1000,00	PEAKS DB
1	53636	XP_023429838.1	C.SGNTASTR.S	N	15.11	792.373	8	80.2	397.222	2	19.58	1280000	2	F2:4290	90329499ploci_N,raw	1	1	32	39			PEAKS DB
1	53637	KLO82961.1	R.YDIIVTADQADVADNFWMR.A	N	179.89	2242.04	19	3.2	1122.03	2	121.4	0	1	F1:38783	811302941plo_UL,raw	0	0	303	321			PEAKS DB
1	53637	KLO82961.1	R.YDIIVTADQADVADNFWM(+15.99)R.A	N	137.55	2258.03	19	2.4	753.686	3	111.46	0	1	F1:34577	811302941plo_UL,raw	0	0	303	321	Oxidation (M)	M18:Oxidation (M):1000,00	PEAKS DB
1	53637	KLO82961.1	H.TSEGFALQFLER.S	N	101.01	1396.7	12	4.4	699.36	2	101.92	224000	1	F1:30571	811302941plo_UL,raw	1	1	519	530			PEAKS DB
1	53637	KLO82961.1	T.ADQADVADNFWMR.A	N	97.94	1537.66	13	3.6	769.841	2	88.45	0	1	F1:24866	811302941plo_UL,raw	0	0	309	321			PEAKS DB
1	53637	KLO82961.1	D.QADVADNFWMR.A	N	81.58	1351.6	11	2.6	676.808	2	85.23	171000	1	F1:23507	811302941plo_UL,raw	1	1	311	321			PEAKS DB
1	53637	KLO82961.1	N.AAVDTHWK.F	N	80.41	926.461	8	2.1	464.239	2	31.85	0	1	F1:7568	811302941plo_UL,raw	0	0	262	269			PEAKS DB
1	53637	KLO82961.1	S.EGFALQFLER.S	N	77.93	1208.62	10	1.9	605.318	2	101.26	0	1	F1:30298	811302941plo_UL,raw	0	0	521	530			PEAKS DB
1	53637	KLO82961.1	W.HTSEGFALQFLER.S	N	77.73	1533.76	13	1.8	512.261	3	90.54	0	1	F1:25731	811302941plo_UL,raw	0	0	518	530			PEAKS DB
1	53637	KLO82961.1	F.ALQFLER.S	N	76.87	875.486	7	0.7	438.751	2	62.09	11000000	1	F1:16016	811302941plo_UL,raw	3	3	524	530			PEAKS DB
1	53637	KLO82961.1	D.VADNFWMR.A	N	71.64	1037.48	8	2.6	519.746	2	76.43	0	1	F1:20362	811302941plo_UL,raw	0	0	314	321			PEAKS DB
1	53637	KLO82961.1	V.N(+42.01)AAVDTHWK.F	N	70.25	1082.51	9	36.6	542.284	2	39.52	113000	1	F1:9622	811302941plo_UL,raw	1	1	261	269	Acetylation (N-term)	N1:Acetylation (N-term):1000,00	PEAKS DB
1	53637	KLO82961.1	S.S(+42.01)ITLNTDNPPR.R	N	63.59	1268.64	11	7.8	635.309	2	47.18	159000	3	F3:9730	90329500ploci_O,raw	1	1	475	485	Acetylation (N-term)	S1:Acetylation (N-term):1000,00	PEAKS DB
1	53637	KLO82961.1	R.A(+42.01)C(+57.02)SGNTASTR.S	N	62.41	1065.45	10	1.9	533.734	2	22.79	188000	1	F1:5253	811302941plo_UL,raw	1	1	30	39	Acetylation (N-term)	Carbamidomethylation	A1:Acetylation (N-term):1000,00	C2:Carbamidomethylation:1000,00	PEAKS DB
1	53637	KLO82961.1	G.FALQFLER.S	N	61.06	1022.55	8	0.9	512.285	2	92.66	0	1	F1:26663	811302941plo_UL,raw	0	0	523	530			PEAKS DB
1	53637	KLO82961.1	S.S(+42.01)SITLNTDNPPR.R	N	60.2	1355.67	12	8.8	678.824	2	46	12900000	3	F3:9568	90329500ploci_O,raw	3	3	474	485	Acetylation (N-term)	S1:Acetylation (N-term):1000,00	PEAKS DB
1	53637	KLO82961.1	F.A(+42.01)LQFLER.S	N	56.63	917.497	7	3.3	459.757	2	77.36	0	1	F1:20647	811302941plo_UL,raw	0	0	524	530	Acetylation (N-term)	A1:Acetylation (N-term):1000,00	PEAKS DB
1	53637	KLO82961.1	E.GFALQFLER.S	N	55.1	1079.58	9	2.9	540.797	2	97.14	0	1	F1:28570	811302941plo_UL,raw	0	0	522	530			PEAKS DB
1	53637	KLO82961.1	H.IGWHTSEGFALQFLER.S	N	50.88	1889.94	16	1.1	630.989	3	111.31	0	1	F1:34513	811302941plo_UL,raw	0	0	515	530			PEAKS DB
1	53637	KLO82961.1	L.NTDNPPR.R	N	49.8	812.378	7	34.1	407.196	2	17.87	1030000	3	F3:3939	90329500ploci_O,raw	1	1	479	485			PEAKS DB
1	53637	KLO82961.1	R.YDIIVTADQADVADNF.W	N	47.79	1768.82	16	43.8	885.424	2	78.22	326000	3	F3:15835	90329500ploci_O,raw	1	1	303	318			PEAKS DB
1	53637	KLO82961.1	R.LVNAAVDTHWK.F	N	41.94	1252.66	11	-32.7	627.294	2	54.37	115000	3	F3:11193	90329500ploci_O,raw	1	1	259	269			PEAKS DB
1	53637	KLO82961.1	R.RAC(+57.02)SGNTASTR.S	N	40.59	1179.54	11	-5	590.755	2	17.6	1240000	3	F3:3867	90329500ploci_O,raw	1	1	29	39	Carbamidomethylation	C3:Carbamidomethylation:1000,00	PEAKS DB
1	53637	KLO82961.1	R.LVNAAVDTH.W	N	38.34	938.482	9	35.8	470.249	2	31.21	38200000	3	F3:6701	90329500ploci_O,raw	6	6	259	267			PEAKS DB
1	53637	KLO82961.1	R.M(+42.01)(+15.99)RLVNAAVDTHWK.F	N	38.23	1597.8	13	-41.2	533.587	3	72.19	0	1	F1:19003	811302941plo_UL,raw	0	0	257	269	Acetylation (N-term)	Oxidation (M)	M1:Acetylation (N-term):1000,00	M1:Oxidation (M):1000,00	PEAKS DB
1	53637	KLO82961.1	Q.ADVADNFWMR.A	N	37.5	1223.54	10	18.5	612.768	2	18.87	1180000	3	F3:4161	90329500ploci_O,raw	3	3	312	321			PEAKS DB
1	53637	KLO82961.1	E.AVDTGVTR.E	N	37.17	817.429	8	20.1	409.716	2	45.31	1960000	3	F3:9408	90329500ploci_O,raw	3	3	55	62			PEAKS DB
1	53637	KLO82961.1	V.TVAPDGYSR.S	N	36.22	964.461	9	-13.2	483.235	2	24.75	698000	4	F4:5417	90329501ploci_lakazaZYMO,raw	4	4	72	80			PEAKS DB
1	53637	KLO82961.1	H.DFFILAQGTGTYSSSITLNTDNPPR.R	N	36.06	2714.32	25	-3.8	905.746	3	49.22	0	3	F3:10162	90329500ploci_O,raw	0	0	461	485			PEAKS DB
1	53637	KLO82961.1	Q.ADVADNFWM(+15.99)R.A	N	35.87	1239.53	10	-18.5	620.757	2	27.28	304000	2	F2:5857	90329499ploci_N,raw	1	1	312	321	Oxidation (M)	M9:Oxidation (M):1000,00	PEAKS DB
1	53637	KLO82961.1	K.WMLNSTSMLVD.W	N	34.4	1295.59	11	36	432.886	3	83.69	0	1	F1:22874	811302941plo_UL,raw	0	0	399	409			PEAKS DB
1	53637	KLO82961.1	D.VADNFWM(+15.99)R.A	N	34.01	1053.47	8	2.2	527.744	2	63.75	0	1	F1:16504	811302941plo_UL,raw	0	0	314	321	Oxidation (M)	M7:Oxidation (M):1000,00	PEAKS DB
1	53637	KLO82961.1	I.VTADQADVADNFWMR.A	N	31.19	1737.78	15	19.3	869.884	2	46.32	84600	3	F3:9598	90329500ploci_O,raw	1	1	307	321			PEAKS DB
1	53637	KLO82961.1	T.V(+42.01)LDLGM(+15.99)GQR.Y	N	30.96	1045.52	9	21.8	523.78	2	30.31	31700	1	F1:7155	811302941plo_UL,raw	1	1	294	302	Acetylation (N-term)	Oxidation (M)	V1:Acetylation (N-term):1000,00	M6:Oxidation (M):1000,00	PEAKS DB
1	53637	KLO82961.1	V.G(+42.01)ESVTYTWK.A	N	30.61	1111.52	9	50	556.789	2	24.11	200000	2	F2:5189	90329499ploci_N,raw	1	1	146	154	Acetylation (N-term)	G1:Acetylation (N-term):1000,00	PEAKS DB
1	53637	KLO82961.1	R.MRLVNAAVDTHWK.F	N	30.48	1539.8	13	31.6	514.272	3	49.93	68500	3	F3:10316	90329500ploci_O,raw	1	1	257	269			PEAKS DB
1	53637	KLO82961.1	S.ESSIEQEDSGV	N	29.12	1178.49	11	40.2	590.272	2	56.57	12900000	2	F2:11452	90329499ploci_N,raw	2	2	556	566			PEAKS DB
1	53637	KLO82961.1	Q.A(+42.01)DVADNFWMR.A	N	28.99	1265.55	10	12.6	633.784	2	48.52	167000	2	F2:9916	90329499ploci_N,raw	2	2	312	321	Acetylation (N-term)	A1:Acetylation (N-term):1000,00	PEAKS DB
1	53637	KLO82961.1	T.EAVDTGVTR.E	N	28.98	946.472	9	24.7	474.258	2	45.5	276000	4	F4:9584	90329501ploci_lakazaZYMO,raw	3	3	54	62			PEAKS DB
1	53637	KLO82961.1	T.VLDLGMGQR.Y	N	28.67	987.517	9	38.4	494.788	2	37.49	1080000	4	F4:7972	90329501ploci_lakazaZYMO,raw	2	2	294	302			PEAKS DB
1	53637	KLO82961.1	R.AIPQAAC(+57.02)SDNDSTDNIK.G	N	27.96	1818.81	17	-28.5	910.384	2	50.85	0	1	F1:12838	811302941plo_UL,raw	0	0	322	338	Carbamidomethylation	C7:Carbamidomethylation:1000,00	PEAKS DB
1	53637	KLO82961.1	Q.SESSIEQEDSGV	N	27.2	1265.53	12	64.5	633.816	2	54.82	14500	4	F4:11457	90329501ploci_lakazaZYMO,raw	1	1	555	566			PEAKS DB
1	53637	KLO82961.1	V.A(+42.01)DNFWMR.A	N	26.81	980.417	7	33.1	491.236	2	29.03	0	4	F4:6305	90329501ploci_lakazaZYMO,raw	0	0	315	321	Acetylation (N-term)	A1:Acetylation (N-term):1000,00	PEAKS DB
1	53637	KLO82961.1	Y.SSSITLNTDNPPR.R	N	25.5	1400.69	13	-58.7	701.287	2	44.59	0	3	F3:9241	90329500ploci_O,raw	0	0	473	485			PEAKS DB
1	53637	KLO82961.1	H.D(+42.01)FFILAQGTGTYSSSITLNTDNPPR.R	N	25.21	2756.33	25	-15.8	919.738	3	52.26	36100	3	F3:10775	90329500ploci_O,raw	1	1	461	485	Acetylation (N-term)	D1:Acetylation (N-term):1000,00	PEAKS DB
1	53637	KLO82961.1	V.IHVTNSLSTSLNGTSM(+15.99)HWHGIR.Q	N	24.85	2463.21	22	-19.9	616.797	4	108.31	0	1	F1:33267	811302941plo_UL,raw	0	0	104	125	Oxidation (M)	M16:Oxidation (M):1000,00	PEAKS DB
1	53637	KLO82961.1	C.LSQVHARSPLHQLNR.R	Y	23.43	1754.97	15	19.5	878.513	2	27.32	0	4	F4:5949	90329501ploci_lakazaZYMO,raw	0	0	14	28			PEAKS DB
1	53637	KLO82961.1	K.TVEDANWNDLETATVGK.N	N	23.25	1861.87	17	17	621.645	3	49.23	151000	4	F4:10323	90329501ploci_lakazaZYMO,raw	1	1	375	391			PEAKS DB
1	53637	KLO82961.1	R.YDIIVTADQADVA.D	N	23.13	1392.68	13	4	697.349	2	34.65	0	1	F1:8294	811302941plo_UL,raw	0	0	303	315			PEAKS DB
1	53637	KLO82961.1	R.EYWLELTDVTVAPDGYSR.S	N	23.08	2113	18	35	1057.55	2	84.42	0	4	F4:17371	90329501ploci_lakazaZYMO,raw	0	0	63	80			PEAKS DB
1	53637	KLO82961.1	A.DLVPIEPYETTVLDLGM(+15.99)GQRYDIIVTADQADVADNFWMR.A	Y	22.98	4485.15	39	-15.3	1122.28	4	134.24	0	1	F1:43179	811302941plo_UL,raw	0	0	283	321	Oxidation (M)	M17:Oxidation (M):54,14	PEAKS DB
1	53637	KLO82961.1	T.D(+42.01)NIVPYISK.T	N	22.43	1089.57	9	-25.6	545.774	2	35.08	297000	2	F2:7376	90329499ploci_N,raw	1	1	366	374	Acetylation (N-term)	D1:Acetylation (N-term):1000,00	PEAKS DB
1	53637	KLO82961.1	T.VAPDGYSR.S	N	22.04	863.414	8	36.3	432.733	2	49.05	1280000	4	F4:10302	90329501ploci_lakazaZYMO,raw	2	2	73	80			PEAKS DB
1	53637	KLO82961.1	L.VNAAVDTHWK.F	N	21.33	1139.57	10	43.7	570.822	2	52.61	0	4	F4:11010	90329501ploci_lakazaZYMO,raw	0	0	260	269			PEAKS DB
1	53637	KLO82961.1	D.GVSSITQC(+57.02)PLAVGESVTYTWK.A	N	21.28	2282.13	21	-0.1	761.721	3	75.5	0	4	F4:15709	90329501ploci_lakazaZYMO,raw	0	0	134	154	Carbamidomethylation	C8:Carbamidomethylation:1000,00	PEAKS DB
1	53637	KLO82961.1	R.S(+42.01)AMAVNGTIPG.P	N	21.26	1058.51	11	37.3	530.275	2	35.68	22500000	2	F2:7483	90329499ploci_N,raw	1	1	81	91	Acetylation (N-term)	S1:Acetylation (N-term):1000,00	PEAKS DB
1	53637	KLO82961.1	K.NTAGLFK.W	N	21.2	749.407	7	-15.1	375.708	2	26.48	158000	4	F4:5822	90329501ploci_lakazaZYMO,raw	1	1	392	398			PEAKS DB
1	53637	KLO82961.1	R.RDTAMLPANGY.L	N	21.1	1207.57	11	59.6	604.826	2	64.91	0	1	F1:16830	811302941plo_UL,raw	0	0	486	496			PEAKS DB
1	53637	KLO82961.1	K.NTAGLFKWM(+15.99)LN.S	N	21.08	1309.65	11	11	655.817	2	46.97	281000	3	F3:9709	90329500ploci_O,raw	1	1	392	402	Oxidation (M)	M9:Oxidation (M):1000,00	PEAKS DB
1	53637	KLO82961.1	D.N(+42.01)IVPYISK.T	N	20.97	974.544	8	18.4	488.284	2	48.31	199000	2	F2:9867	90329499ploci_N,raw	1	1	367	374	Acetylation (N-term)	N1:Acetylation (N-term):1000,00	PEAKS DB
1	53637	KLO82961.1	P.QAAC(+57.02)SDNDSTDNIK.G	N	20.83	1537.63	14	42.5	513.577	3	59.16	24400	4	F4:12368	90329501ploci_lakazaZYMO,raw	1	1	325	338	Carbamidomethylation	C4:Carbamidomethylation:1000,00	PEAKS DB
1	53637	KLO82961.1	K.FLSASILC(+57.02)LSQ.V	Y	20.82	1237.64	11	-41.6	619.8	2	70.11	0	1	F1:18366	811302941plo_UL,raw	0	0	6	16	Carbamidomethylation	C8:Carbamidomethylation:1000,00	PEAKS DB
1	53637	KLO82961.1	K.T(+42.01)VEDANWNDLETATVGK.N	N	20.57	1903.88	17	4.5	952.943	2	75.3	92600	2	F2:15021	90329499ploci_N,raw	1	1	375	391	Acetylation (N-term)	T1:Acetylation (N-term):1000,00	PEAKS DB
1	53637	KLO82961.1	R.FNVSFESGTSYR.M	N	19.82	1392.63	12	-1.2	697.322	2	81.14	0	1	F1:21933	811302941plo_UL,raw	0	0	245	256			PEAKS DB
1	53637	KLO82961.1	G.TGTYSSSITLNTDNPPRR.D	N	19.7	1978.97	18	-21.6	990.462	2	54.37	172000	2	F2:11029	90329499ploci_N,raw	1	1	469	486			PEAKS DB
1	53637	KLO82961.1	R.RDTAMLPAN.G	N	19.47	987.481	9	53	494.757	2	30.53	687000	3	F3:6522	90329500ploci_O,raw	1	1	486	494			PEAKS DB
1	53637	KLO82961.1	I.TLNTDNPPR.R	N	19.26	1026.51	9	-7.3	514.262	2	35.72	89500	4	F4:7648	90329501ploci_lakazaZYMO,raw	1	1	477	485			PEAKS DB
1	53637	KLO82961.1	R.L(+42.01)VNAAVDTHWK.F	N	19.11	1294.67	11	-57.9	648.297	2	24.04	156000	2	F2:5197	90329499ploci_N,raw	1	1	259	269	Acetylation (N-term)	L1:Acetylation (N-term):1000,00	PEAKS DB
1	53637	KLO82961.1	R.S(+42.01)AMAVNGTIPGP.T	N	19.08	1155.56	12	44.8	578.808	2	39.95	413000	2	F2:8261	90329499ploci_N,raw	1	1	81	92	Acetylation (N-term)	S1:Acetylation (N-term):1000,00	PEAKS DB
1	53637	KLO82961.1	T.D(+42.01)GC(+57.02)DDETDNIVPYISK.T	N	18.88	1881.79	16	29.4	941.932	2	77.45	0	1	F1:20677	811302941plo_UL,raw	0	0	359	374	Acetylation (N-term)	Carbamidomethylation	D1:Acetylation (N-term):1000,00	C3:Carbamidomethylation:1000,00	PEAKS DB
1	53637	KLO82961.1	T.DVTVAPDGYSR.S	N	18.81	1178.56	11	13.2	590.288	2	40.25	164000	2	F2:8299	90329499ploci_N,raw	1	1	70	80			PEAKS DB
1	53637	KLO82961.1	R.S(+42.01)PLHQLNR.R	Y	18.62	1005.54	8	50.5	336.203	3	55.29	0	1	F1:14105	811302941plo_UL,raw	0	0	21	28	Acetylation (N-term)	S1:Acetylation (N-term):1000,00	PEAKS DB
1	53637	KLO82961.1	P.YISKTVEDANWNDLETATVGK.N	N	18.24	2353.14	21	11.7	785.398	3	74.78	0	1	F1:19813	811302941plo_UL,raw	0	0	371	391			PEAKS DB
1	53637	KLO82961.1	S.QTGTRFNVSFESGTSYRM(+15.99)R.L	Y	18.1	2239.04	19	26.5	747.38	3	72.89	36800	4	F4:15216	90329501ploci_lakazaZYMO,raw	1	1	240	258	Oxidation (M)	M18:Oxidation (M):1000,00	PEAKS DB
1	53637	KLO82961.1	R.R(+42.01)DTAMLPA.N	N	17.91	915.448	8	-26.3	458.723	2	45.18	888000	4	F4:9598	90329501ploci_lakazaZYMO,raw	1	1	486	493	Acetylation (N-term)	R1:Acetylation (N-term):1000,00	PEAKS DB
1	53637	KLO82961.1	N.D(+42.01)LETATVGK.N	N	17.57	974.492	9	20	488.247	2	54.05	90600	3	F3:11127	90329500ploci_O,raw	1	1	383	391	Acetylation (N-term)	D1:Acetylation (N-term):1000,00	PEAKS DB
1	53637	KLO82961.1	R.SPLHQLNR.R	Y	17.32	963.525	8	-36.3	482.748	2	49.46	844000	2	F2:10098	90329499ploci_N,raw	2	2	21	28			PEAKS DB
1	53637	KLO82961.1	R.AIPQAAC(+57.02)SDN.D	N	17.26	1045.45	10	-27	523.718	2	60.56	0	1	F1:15566	811302941plo_UL,raw	0	0	322	331	Carbamidomethylation	C7:Carbamidomethylation:1000,00	PEAKS DB
1	53637	KLO82961.1	F.WMRAIPQAAC(+57.02)SDNDSTDNIK.G	N	17.17	2292.03	20	-4.4	765.013	3	103.57	0	1	F1:31264	811302941plo_UL,raw	0	0	319	338	Carbamidomethylation	C10:Carbamidomethylation:1000,00	PEAKS DB
1	53637	KLO82961.1	S.ASILC(+57.02)LSQVHARSPLHQLNR.R	Y	17.07	2299.23	20	-33.1	1150.59	2	103.47	0	1	F1:31223	811302941plo_UL,raw	0	0	9	28	Carbamidomethylation	C5:Carbamidomethylation:1000,00	PEAKS DB
1	53637	KLO82961.1	E.S(+42.01)SIEQEDSGV	N	17.04	1091.46	10	38.1	546.763	2	37.89	0	4	F4:8060	90329501ploci_lakazaZYMO,raw	0	0	557	566	Acetylation (N-term)	S1:Acetylation (N-term):1000,00	PEAKS DB
1	53637	KLO82961.1	R.A(+42.01)IPQAAC(+57.02)SD.N	N	16.99	973.418	9	35.7	487.733	2	35.02	0	1	F1:8393	811302941plo_UL,raw	0	0	322	330	Acetylation (N-term)	Carbamidomethylation	A1:Acetylation (N-term):1000,00	C7:Carbamidomethylation:1000,00	PEAKS DB
1	53637	KLO82961.1	T.L(+42.01)NTDNPPR.R	N	16.82	967.472	8	-30.1	484.713	2	40.1	768000	3	F3:8370	90329500ploci_O,raw	1	1	478	485	Acetylation (N-term)	L1:Acetylation (N-term):1000,00	PEAKS DB
1	53637	KLO82961.1	R.AC(+57.02)SGNTASTR.S	N	16.76	1023.44	10	91.9	512.757	2	32.65	0	3	F3:6950	90329500ploci_O,raw	0	0	30	39	Carbamidomethylation	C2:Carbamidomethylation:1000,00	PEAKS DB
1	53637	KLO82961.1	S.T(+42.01)EAVDTGVTR.E	N	16.17	1089.53	10	-67.2	545.736	2	86.56	0	1	F1:24050	811302941plo_UL,raw	0	0	53	62	Acetylation (N-term)	T1:Acetylation (N-term):1000,00	PEAKS DB
1	53637	KLO82961.1	N.G(+42.01)TNVYGDDDSSSQTGTR.F	Y	16.02	1800.74	17	32.7	901.407	2	82.84	0	1	F1:22551	811302941plo_UL,raw	0	0	228	244	Acetylation (N-term)	G1:Acetylation (N-term):1000,00	PEAKS DB
1	53637	KLO82961.1	R.D(+42.01)TAMLPANGYL.V	N	15.96	1206.56	11	-43	604.241	2	58.75	279000	3	F3:12092	90329500ploci_O,raw	1	1	487	497	Acetylation (N-term)	D1:Acetylation (N-term):1000,00	PEAKS DB
1	53637	KLO82961.1	T.D(+42.01)VTVAPDGYSR.S	N	15.4	1220.57	11	11.9	611.293	2	52.75	413000	2	F2:10752	90329499ploci_N,raw	1	1	70	80	Acetylation (N-term)	D1:Acetylation (N-term):1000,00	PEAKS DB
1	53637	KLO82961.1	R.SPLHQLN.R	Y	15.38	807.424	7	-24.2	404.696	2	41.82	0	3	F3:8705	90329500ploci_O,raw	0	0	21	27			PEAKS DB
1	53637	KLO82961.1	D.G(+42.01)VSSITQC(+57.02)PLAVGESVTYTWK.A	N	15.21	2324.14	21	-8.1	582.037	4	104.69	0	1	F1:31747	811302941plo_UL,raw	0	0	134	154	Acetylation (N-term)	Carbamidomethylation	G1:Acetylation (N-term):1000,00	C8:Carbamidomethylation:1000,00	PEAKS DB
1	53637	KLO82961.1	L.N(+42.01)GTSMHWHGIR.Q	N	15.21	1336.61	11	-32.1	669.295	2	66.93	571000	4	F4:13993	90329501ploci_lakazaZYMO,raw	1	1	115	125	Acetylation (N-term)	N1:Acetylation (N-term):1000,00	PEAKS DB
1	53637	KLO82961.1	C.SGNTASTR.S	N	15.11	792.373	8	80.2	397.222	2	19.58	1280000	2	F2:4290	90329499ploci_N,raw	1	1	32	39			PEAKS DB
1	53638	KLO82493.1	R.YDIIVTADQADVADNFWMR.A	N	179.89	2242.04	19	3.2	1122.03	2	121.4	0	1	F1:38783	811302941plo_UL,raw	0	0	303	321			PEAKS DB
1	53638	KLO82493.1	R.YDIIVTADQADVADNFWM(+15.99)R.A	N	137.55	2258.03	19	2.4	753.686	3	111.46	0	1	F1:34577	811302941plo_UL,raw	0	0	303	321	Oxidation (M)	M18:Oxidation (M):1000,00	PEAKS DB
1	53638	KLO82493.1	H.TSEGFALQFLER.S	N	101.01	1396.7	12	4.4	699.36	2	101.92	224000	1	F1:30571	811302941plo_UL,raw	1	1	519	530			PEAKS DB
1	53638	KLO82493.1	T.ADQADVADNFWMR.A	N	97.94	1537.66	13	3.6	769.841	2	88.45	0	1	F1:24866	811302941plo_UL,raw	0	0	309	321			PEAKS DB
1	53638	KLO82493.1	D.QADVADNFWMR.A	N	81.58	1351.6	11	2.6	676.808	2	85.23	171000	1	F1:23507	811302941plo_UL,raw	1	1	311	321			PEAKS DB
1	53638	KLO82493.1	N.AAVDTHWK.F	N	80.41	926.461	8	2.1	464.239	2	31.85	0	1	F1:7568	811302941plo_UL,raw	0	0	262	269			PEAKS DB
1	53638	KLO82493.1	S.EGFALQFLER.S	N	77.93	1208.62	10	1.9	605.318	2	101.26	0	1	F1:30298	811302941plo_UL,raw	0	0	521	530			PEAKS DB
1	53638	KLO82493.1	W.HTSEGFALQFLER.S	N	77.73	1533.76	13	1.8	512.261	3	90.54	0	1	F1:25731	811302941plo_UL,raw	0	0	518	530			PEAKS DB
1	53638	KLO82493.1	F.ALQFLER.S	N	76.87	875.486	7	0.7	438.751	2	62.09	11000000	1	F1:16016	811302941plo_UL,raw	3	3	524	530			PEAKS DB
1	53638	KLO82493.1	D.VADNFWMR.A	N	71.64	1037.48	8	2.6	519.746	2	76.43	0	1	F1:20362	811302941plo_UL,raw	0	0	314	321			PEAKS DB
1	53638	KLO82493.1	V.N(+42.01)AAVDTHWK.F	N	70.25	1082.51	9	36.6	542.284	2	39.52	113000	1	F1:9622	811302941plo_UL,raw	1	1	261	269	Acetylation (N-term)	N1:Acetylation (N-term):1000,00	PEAKS DB
1	53638	KLO82493.1	S.S(+42.01)ITLNTDNPPR.R	N	63.59	1268.64	11	7.8	635.309	2	47.18	159000	3	F3:9730	90329500ploci_O,raw	1	1	475	485	Acetylation (N-term)	S1:Acetylation (N-term):1000,00	PEAKS DB
1	53638	KLO82493.1	R.A(+42.01)C(+57.02)SGNTASTR.S	N	62.41	1065.45	10	1.9	533.734	2	22.79	188000	1	F1:5253	811302941plo_UL,raw	1	1	30	39	Acetylation (N-term)	Carbamidomethylation	A1:Acetylation (N-term):1000,00	C2:Carbamidomethylation:1000,00	PEAKS DB
1	53638	KLO82493.1	G.FALQFLER.S	N	61.06	1022.55	8	0.9	512.285	2	92.66	0	1	F1:26663	811302941plo_UL,raw	0	0	523	530			PEAKS DB
1	53638	KLO82493.1	S.S(+42.01)SITLNTDNPPR.R	N	60.2	1355.67	12	8.8	678.824	2	46	12900000	3	F3:9568	90329500ploci_O,raw	3	3	474	485	Acetylation (N-term)	S1:Acetylation (N-term):1000,00	PEAKS DB
1	53638	KLO82493.1	F.A(+42.01)LQFLER.S	N	56.63	917.497	7	3.3	459.757	2	77.36	0	1	F1:20647	811302941plo_UL,raw	0	0	524	530	Acetylation (N-term)	A1:Acetylation (N-term):1000,00	PEAKS DB
1	53638	KLO82493.1	E.GFALQFLER.S	N	55.1	1079.58	9	2.9	540.797	2	97.14	0	1	F1:28570	811302941plo_UL,raw	0	0	522	530			PEAKS DB
1	53638	KLO82493.1	H.IGWHTSEGFALQFLER.S	N	50.88	1889.94	16	1.1	630.989	3	111.31	0	1	F1:34513	811302941plo_UL,raw	0	0	515	530			PEAKS DB
1	53638	KLO82493.1	L.NTDNPPR.R	N	49.8	812.378	7	34.1	407.196	2	17.87	1030000	3	F3:3939	90329500ploci_O,raw	1	1	479	485			PEAKS DB
1	53638	KLO82493.1	R.YDIIVTADQADVADNF.W	N	47.79	1768.82	16	43.8	885.424	2	78.22	326000	3	F3:15835	90329500ploci_O,raw	1	1	303	318			PEAKS DB
1	53638	KLO82493.1	R.LVNAAVDTHWK.F	N	41.94	1252.66	11	-32.7	627.294	2	54.37	115000	3	F3:11193	90329500ploci_O,raw	1	1	259	269			PEAKS DB
1	53638	KLO82493.1	R.RAC(+57.02)SGNTASTR.S	N	40.59	1179.54	11	-5	590.755	2	17.6	1240000	3	F3:3867	90329500ploci_O,raw	1	1	29	39	Carbamidomethylation	C3:Carbamidomethylation:1000,00	PEAKS DB
1	53638	KLO82493.1	R.LVNAAVDTH.W	N	38.34	938.482	9	35.8	470.249	2	31.21	38200000	3	F3:6701	90329500ploci_O,raw	6	6	259	267			PEAKS DB
1	53638	KLO82493.1	R.M(+42.01)(+15.99)RLVNAAVDTHWK.F	N	38.23	1597.8	13	-41.2	533.587	3	72.19	0	1	F1:19003	811302941plo_UL,raw	0	0	257	269	Acetylation (N-term)	Oxidation (M)	M1:Acetylation (N-term):1000,00	M1:Oxidation (M):1000,00	PEAKS DB
1	53638	KLO82493.1	Q.ADVADNFWMR.A	N	37.5	1223.54	10	18.5	612.768	2	18.87	1180000	3	F3:4161	90329500ploci_O,raw	3	3	312	321			PEAKS DB
1	53638	KLO82493.1	E.AVDTGVTR.E	N	37.17	817.429	8	20.1	409.716	2	45.31	1960000	3	F3:9408	90329500ploci_O,raw	3	3	55	62			PEAKS DB
1	53638	KLO82493.1	V.TVAPDGYSR.S	N	36.22	964.461	9	-13.2	483.235	2	24.75	698000	4	F4:5417	90329501ploci_lakazaZYMO,raw	4	4	72	80			PEAKS DB
1	53638	KLO82493.1	H.DFFILAQGTGTYSSSITLNTDNPPR.R	N	36.06	2714.32	25	-3.8	905.746	3	49.22	0	3	F3:10162	90329500ploci_O,raw	0	0	461	485			PEAKS DB
1	53638	KLO82493.1	Q.ADVADNFWM(+15.99)R.A	N	35.87	1239.53	10	-18.5	620.757	2	27.28	304000	2	F2:5857	90329499ploci_N,raw	1	1	312	321	Oxidation (M)	M9:Oxidation (M):1000,00	PEAKS DB
1	53638	KLO82493.1	K.WMLNSTSMLVD.W	N	34.4	1295.59	11	36	432.886	3	83.69	0	1	F1:22874	811302941plo_UL,raw	0	0	399	409			PEAKS DB
1	53638	KLO82493.1	D.VADNFWM(+15.99)R.A	N	34.01	1053.47	8	2.2	527.744	2	63.75	0	1	F1:16504	811302941plo_UL,raw	0	0	314	321	Oxidation (M)	M7:Oxidation (M):1000,00	PEAKS DB
1	53638	KLO82493.1	I.VTADQADVADNFWMR.A	N	31.19	1737.78	15	19.3	869.884	2	46.32	84600	3	F3:9598	90329500ploci_O,raw	1	1	307	321			PEAKS DB
1	53638	KLO82493.1	T.V(+42.01)LDLGM(+15.99)GQR.Y	N	30.96	1045.52	9	21.8	523.78	2	30.31	31700	1	F1:7155	811302941plo_UL,raw	1	1	294	302	Acetylation (N-term)	Oxidation (M)	V1:Acetylation (N-term):1000,00	M6:Oxidation (M):1000,00	PEAKS DB
1	53638	KLO82493.1	V.G(+42.01)ESVTYTWK.A	N	30.61	1111.52	9	50	556.789	2	24.11	200000	2	F2:5189	90329499ploci_N,raw	1	1	146	154	Acetylation (N-term)	G1:Acetylation (N-term):1000,00	PEAKS DB
1	53638	KLO82493.1	R.MRLVNAAVDTHWK.F	N	30.48	1539.8	13	31.6	514.272	3	49.93	68500	3	F3:10316	90329500ploci_O,raw	1	1	257	269			PEAKS DB
1	53638	KLO82493.1	S.ESSIEQEDSGV	N	29.12	1178.49	11	40.2	590.272	2	56.57	12900000	2	F2:11452	90329499ploci_N,raw	2	2	556	566			PEAKS DB
1	53638	KLO82493.1	Q.A(+42.01)DVADNFWMR.A	N	28.99	1265.55	10	12.6	633.784	2	48.52	167000	2	F2:9916	90329499ploci_N,raw	2	2	312	321	Acetylation (N-term)	A1:Acetylation (N-term):1000,00	PEAKS DB
1	53638	KLO82493.1	T.EAVDTGVTR.E	N	28.98	946.472	9	24.7	474.258	2	45.5	276000	4	F4:9584	90329501ploci_lakazaZYMO,raw	3	3	54	62			PEAKS DB
1	53638	KLO82493.1	T.VLDLGMGQR.Y	N	28.67	987.517	9	38.4	494.788	2	37.49	1080000	4	F4:7972	90329501ploci_lakazaZYMO,raw	2	2	294	302			PEAKS DB
1	53638	KLO82493.1	R.AIPQAAC(+57.02)SDNDSTDNIK.G	N	27.96	1818.81	17	-28.5	910.384	2	50.85	0	1	F1:12838	811302941plo_UL,raw	0	0	322	338	Carbamidomethylation	C7:Carbamidomethylation:1000,00	PEAKS DB
1	53638	KLO82493.1	Q.SESSIEQEDSGV	N	27.2	1265.53	12	64.5	633.816	2	54.82	14500	4	F4:11457	90329501ploci_lakazaZYMO,raw	1	1	555	566			PEAKS DB
1	53638	KLO82493.1	V.A(+42.01)DNFWMR.A	N	26.81	980.417	7	33.1	491.236	2	29.03	0	4	F4:6305	90329501ploci_lakazaZYMO,raw	0	0	315	321	Acetylation (N-term)	A1:Acetylation (N-term):1000,00	PEAKS DB
1	53638	KLO82493.1	Y.SSSITLNTDNPPR.R	N	25.5	1400.69	13	-58.7	701.287	2	44.59	0	3	F3:9241	90329500ploci_O,raw	0	0	473	485			PEAKS DB
1	53638	KLO82493.1	H.D(+42.01)FFILAQGTGTYSSSITLNTDNPPR.R	N	25.21	2756.33	25	-15.8	919.738	3	52.26	36100	3	F3:10775	90329500ploci_O,raw	1	1	461	485	Acetylation (N-term)	D1:Acetylation (N-term):1000,00	PEAKS DB
1	53638	KLO82493.1	V.IHVTNSLSTSLNGTSM(+15.99)HWHGIR.Q	N	24.85	2463.21	22	-19.9	616.797	4	108.31	0	1	F1:33267	811302941plo_UL,raw	0	0	104	125	Oxidation (M)	M16:Oxidation (M):1000,00	PEAKS DB
1	53638	KLO82493.1	C.LSQVHARSPLHQLNR.R	Y	23.43	1754.97	15	19.5	878.513	2	27.32	0	4	F4:5949	90329501ploci_lakazaZYMO,raw	0	0	14	28			PEAKS DB
1	53638	KLO82493.1	K.TVEDANWNDLETATVGK.N	N	23.25	1861.87	17	17	621.645	3	49.23	151000	4	F4:10323	90329501ploci_lakazaZYMO,raw	1	1	375	391			PEAKS DB
1	53638	KLO82493.1	R.YDIIVTADQADVA.D	N	23.13	1392.68	13	4	697.349	2	34.65	0	1	F1:8294	811302941plo_UL,raw	0	0	303	315			PEAKS DB
1	53638	KLO82493.1	R.EYWLELTDVTVAPDGYSR.S	N	23.08	2113	18	35	1057.55	2	84.42	0	4	F4:17371	90329501ploci_lakazaZYMO,raw	0	0	63	80			PEAKS DB
1	53638	KLO82493.1	A.DLVPIEPYETTVLDLGM(+15.99)GQRYDIIVTADQADVADNFWMR.A	Y	22.98	4485.15	39	-15.3	1122.28	4	134.24	0	1	F1:43179	811302941plo_UL,raw	0	0	283	321	Oxidation (M)	M17:Oxidation (M):54,14	PEAKS DB
1	53638	KLO82493.1	T.D(+42.01)NIVPYISK.T	N	22.43	1089.57	9	-25.6	545.774	2	35.08	297000	2	F2:7376	90329499ploci_N,raw	1	1	366	374	Acetylation (N-term)	D1:Acetylation (N-term):1000,00	PEAKS DB
1	53638	KLO82493.1	T.VAPDGYSR.S	N	22.04	863.414	8	36.3	432.733	2	49.05	1280000	4	F4:10302	90329501ploci_lakazaZYMO,raw	2	2	73	80			PEAKS DB
1	53638	KLO82493.1	L.VNAAVDTHWK.F	N	21.33	1139.57	10	43.7	570.822	2	52.61	0	4	F4:11010	90329501ploci_lakazaZYMO,raw	0	0	260	269			PEAKS DB
1	53638	KLO82493.1	D.GVSSITQC(+57.02)PLAVGESVTYTWK.A	N	21.28	2282.13	21	-0.1	761.721	3	75.5	0	4	F4:15709	90329501ploci_lakazaZYMO,raw	0	0	134	154	Carbamidomethylation	C8:Carbamidomethylation:1000,00	PEAKS DB
1	53638	KLO82493.1	R.S(+42.01)AMAVNGTIPG.P	N	21.26	1058.51	11	37.3	530.275	2	35.68	22500000	2	F2:7483	90329499ploci_N,raw	1	1	81	91	Acetylation (N-term)	S1:Acetylation (N-term):1000,00	PEAKS DB
1	53638	KLO82493.1	K.NTAGLFK.W	N	21.2	749.407	7	-15.1	375.708	2	26.48	158000	4	F4:5822	90329501ploci_lakazaZYMO,raw	1	1	392	398			PEAKS DB
1	53638	KLO82493.1	R.RDTAMLPANGY.L	N	21.1	1207.57	11	59.6	604.826	2	64.91	0	1	F1:16830	811302941plo_UL,raw	0	0	486	496			PEAKS DB
1	53638	KLO82493.1	K.NTAGLFKWM(+15.99)LN.S	N	21.08	1309.65	11	11	655.817	2	46.97	281000	3	F3:9709	90329500ploci_O,raw	1	1	392	402	Oxidation (M)	M9:Oxidation (M):1000,00	PEAKS DB
1	53638	KLO82493.1	D.N(+42.01)IVPYISK.T	N	20.97	974.544	8	18.4	488.284	2	48.31	199000	2	F2:9867	90329499ploci_N,raw	1	1	367	374	Acetylation (N-term)	N1:Acetylation (N-term):1000,00	PEAKS DB
1	53638	KLO82493.1	P.QAAC(+57.02)SDNDSTDNIK.G	N	20.83	1537.63	14	42.5	513.577	3	59.16	24400	4	F4:12368	90329501ploci_lakazaZYMO,raw	1	1	325	338	Carbamidomethylation	C4:Carbamidomethylation:1000,00	PEAKS DB
1	53638	KLO82493.1	K.T(+42.01)VEDANWNDLETATVGK.N	N	20.57	1903.88	17	4.5	952.943	2	75.3	92600	2	F2:15021	90329499ploci_N,raw	1	1	375	391	Acetylation (N-term)	T1:Acetylation (N-term):1000,00	PEAKS DB
1	53638	KLO82493.1	R.FNVSFESGTSYR.M	N	19.82	1392.63	12	-1.2	697.322	2	81.14	0	1	F1:21933	811302941plo_UL,raw	0	0	245	256			PEAKS DB
1	53638	KLO82493.1	G.TGTYSSSITLNTDNPPRR.D	N	19.7	1978.97	18	-21.6	990.462	2	54.37	172000	2	F2:11029	90329499ploci_N,raw	1	1	469	486			PEAKS DB
1	53638	KLO82493.1	R.RDTAMLPAN.G	N	19.47	987.481	9	53	494.757	2	30.53	687000	3	F3:6522	90329500ploci_O,raw	1	1	486	494			PEAKS DB
1	53638	KLO82493.1	I.TLNTDNPPR.R	N	19.26	1026.51	9	-7.3	514.262	2	35.72	89500	4	F4:7648	90329501ploci_lakazaZYMO,raw	1	1	477	485			PEAKS DB
1	53638	KLO82493.1	R.L(+42.01)VNAAVDTHWK.F	N	19.11	1294.67	11	-57.9	648.297	2	24.04	156000	2	F2:5197	90329499ploci_N,raw	1	1	259	269	Acetylation (N-term)	L1:Acetylation (N-term):1000,00	PEAKS DB
1	53638	KLO82493.1	R.S(+42.01)AMAVNGTIPGP.T	N	19.08	1155.56	12	44.8	578.808	2	39.95	413000	2	F2:8261	90329499ploci_N,raw	1	1	81	92	Acetylation (N-term)	S1:Acetylation (N-term):1000,00	PEAKS DB
1	53638	KLO82493.1	T.D(+42.01)GC(+57.02)DDETDNIVPYISK.T	N	18.88	1881.79	16	29.4	941.932	2	77.45	0	1	F1:20677	811302941plo_UL,raw	0	0	359	374	Acetylation (N-term)	Carbamidomethylation	D1:Acetylation (N-term):1000,00	C3:Carbamidomethylation:1000,00	PEAKS DB
1	53638	KLO82493.1	T.DVTVAPDGYSR.S	N	18.81	1178.56	11	13.2	590.288	2	40.25	164000	2	F2:8299	90329499ploci_N,raw	1	1	70	80			PEAKS DB
1	53638	KLO82493.1	R.S(+42.01)PLHQLNR.R	Y	18.62	1005.54	8	50.5	336.203	3	55.29	0	1	F1:14105	811302941plo_UL,raw	0	0	21	28	Acetylation (N-term)	S1:Acetylation (N-term):1000,00	PEAKS DB
1	53638	KLO82493.1	P.YISKTVEDANWNDLETATVGK.N	N	18.24	2353.14	21	11.7	785.398	3	74.78	0	1	F1:19813	811302941plo_UL,raw	0	0	371	391			PEAKS DB
1	53638	KLO82493.1	S.QTGTRFNVSFESGTSYRM(+15.99)R.L	Y	18.1	2239.04	19	26.5	747.38	3	72.89	36800	4	F4:15216	90329501ploci_lakazaZYMO,raw	1	1	240	258	Oxidation (M)	M18:Oxidation (M):1000,00	PEAKS DB
1	53638	KLO82493.1	R.R(+42.01)DTAMLPA.N	N	17.91	915.448	8	-26.3	458.723	2	45.18	888000	4	F4:9598	90329501ploci_lakazaZYMO,raw	1	1	486	493	Acetylation (N-term)	R1:Acetylation (N-term):1000,00	PEAKS DB
1	53638	KLO82493.1	N.D(+42.01)LETATVGK.N	N	17.57	974.492	9	20	488.247	2	54.05	90600	3	F3:11127	90329500ploci_O,raw	1	1	383	391	Acetylation (N-term)	D1:Acetylation (N-term):1000,00	PEAKS DB
1	53638	KLO82493.1	R.SPLHQLNR.R	Y	17.32	963.525	8	-36.3	482.748	2	49.46	844000	2	F2:10098	90329499ploci_N,raw	2	2	21	28			PEAKS DB
1	53638	KLO82493.1	R.AIPQAAC(+57.02)SDN.D	N	17.26	1045.45	10	-27	523.718	2	60.56	0	1	F1:15566	811302941plo_UL,raw	0	0	322	331	Carbamidomethylation	C7:Carbamidomethylation:1000,00	PEAKS DB
1	53638	KLO82493.1	F.WMRAIPQAAC(+57.02)SDNDSTDNIK.G	N	17.17	2292.03	20	-4.4	765.013	3	103.57	0	1	F1:31264	811302941plo_UL,raw	0	0	319	338	Carbamidomethylation	C10:Carbamidomethylation:1000,00	PEAKS DB
1	53638	KLO82493.1	P.ASILC(+57.02)LSQVHARSPLHQLNR.R	Y	17.07	2299.23	20	-33.1	1150.59	2	103.47	0	1	F1:31223	811302941plo_UL,raw	0	0	9	28	Carbamidomethylation	C5:Carbamidomethylation:1000,00	PEAKS DB
1	53638	KLO82493.1	E.S(+42.01)SIEQEDSGV	N	17.04	1091.46	10	38.1	546.763	2	37.89	0	4	F4:8060	90329501ploci_lakazaZYMO,raw	0	0	557	566	Acetylation (N-term)	S1:Acetylation (N-term):1000,00	PEAKS DB
1	53638	KLO82493.1	R.A(+42.01)IPQAAC(+57.02)SD.N	N	16.99	973.418	9	35.7	487.733	2	35.02	0	1	F1:8393	811302941plo_UL,raw	0	0	322	330	Acetylation (N-term)	Carbamidomethylation	A1:Acetylation (N-term):1000,00	C7:Carbamidomethylation:1000,00	PEAKS DB
1	53638	KLO82493.1	T.L(+42.01)NTDNPPR.R	N	16.82	967.472	8	-30.1	484.713	2	40.1	768000	3	F3:8370	90329500ploci_O,raw	1	1	478	485	Acetylation (N-term)	L1:Acetylation (N-term):1000,00	PEAKS DB
1	53638	KLO82493.1	R.AC(+57.02)SGNTASTR.S	N	16.76	1023.44	10	91.9	512.757	2	32.65	0	3	F3:6950	90329500ploci_O,raw	0	0	30	39	Carbamidomethylation	C2:Carbamidomethylation:1000,00	PEAKS DB
1	53638	KLO82493.1	S.T(+42.01)EAVDTGVTR.E	N	16.17	1089.53	10	-67.2	545.736	2	86.56	0	1	F1:24050	811302941plo_UL,raw	0	0	53	62	Acetylation (N-term)	T1:Acetylation (N-term):1000,00	PEAKS DB
1	53638	KLO82493.1	N.G(+42.01)TNVYGDDDSSSQTGTR.F	Y	16.02	1800.74	17	32.7	901.407	2	82.84	0	1	F1:22551	811302941plo_UL,raw	0	0	228	244	Acetylation (N-term)	G1:Acetylation (N-term):1000,00	PEAKS DB
1	53638	KLO82493.1	R.D(+42.01)TAMLPANGYL.V	N	15.96	1206.56	11	-43	604.241	2	58.75	279000	3	F3:12092	90329500ploci_O,raw	1	1	487	497	Acetylation (N-term)	D1:Acetylation (N-term):1000,00	PEAKS DB
1	53638	KLO82493.1	T.D(+42.01)VTVAPDGYSR.S	N	15.4	1220.57	11	11.9	611.293	2	52.75	413000	2	F2:10752	90329499ploci_N,raw	1	1	70	80	Acetylation (N-term)	D1:Acetylation (N-term):1000,00	PEAKS DB
1	53638	KLO82493.1	R.SPLHQLN.R	Y	15.38	807.424	7	-24.2	404.696	2	41.82	0	3	F3:8705	90329500ploci_O,raw	0	0	21	27			PEAKS DB
1	53638	KLO82493.1	D.G(+42.01)VSSITQC(+57.02)PLAVGESVTYTWK.A	N	15.21	2324.14	21	-8.1	582.037	4	104.69	0	1	F1:31747	811302941plo_UL,raw	0	0	134	154	Acetylation (N-term)	Carbamidomethylation	G1:Acetylation (N-term):1000,00	C8:Carbamidomethylation:1000,00	PEAKS DB
1	53638	KLO82493.1	L.N(+42.01)GTSMHWHGIR.Q	N	15.21	1336.61	11	-32.1	669.295	2	66.93	571000	4	F4:13993	90329501ploci_lakazaZYMO,raw	1	1	115	125	Acetylation (N-term)	N1:Acetylation (N-term):1000,00	PEAKS DB
1	53638	KLO82493.1	C.SGNTASTR.S	N	15.11	792.373	8	80.2	397.222	2	19.58	1280000	2	F2:4290	90329499ploci_N,raw	1	1	32	39			PEAKS DB
1	53639	RYC89478.1	R.YDIIVTADQADVADNFWMR.A	N	179.89	2242.04	19	3.2	1122.03	2	121.4	0	1	F1:38783	811302941plo_UL,raw	0	0	303	321			PEAKS DB
1	53639	RYC89478.1	R.YDIIVTADQADVADNFWM(+15.99)R.A	N	137.55	2258.03	19	2.4	753.686	3	111.46	0	1	F1:34577	811302941plo_UL,raw	0	0	303	321	Oxidation (M)	M18:Oxidation (M):1000,00	PEAKS DB
1	53639	RYC89478.1	H.TSEGFALQFLER.S	N	101.01	1396.7	12	4.4	699.36	2	101.92	224000	1	F1:30571	811302941plo_UL,raw	1	1	519	530			PEAKS DB
1	53639	RYC89478.1	T.ADQADVADNFWMR.A	N	97.94	1537.66	13	3.6	769.841	2	88.45	0	1	F1:24866	811302941plo_UL,raw	0	0	309	321			PEAKS DB
1	53639	RYC89478.1	D.QADVADNFWMR.A	N	81.58	1351.6	11	2.6	676.808	2	85.23	171000	1	F1:23507	811302941plo_UL,raw	1	1	311	321			PEAKS DB
1	53639	RYC89478.1	N.AAVDTHWK.F	N	80.41	926.461	8	2.1	464.239	2	31.85	0	1	F1:7568	811302941plo_UL,raw	0	0	262	269			PEAKS DB
1	53639	RYC89478.1	S.EGFALQFLER.S	N	77.93	1208.62	10	1.9	605.318	2	101.26	0	1	F1:30298	811302941plo_UL,raw	0	0	521	530			PEAKS DB
1	53639	RYC89478.1	W.HTSEGFALQFLER.S	N	77.73	1533.76	13	1.8	512.261	3	90.54	0	1	F1:25731	811302941plo_UL,raw	0	0	518	530			PEAKS DB
1	53639	RYC89478.1	F.ALQFLER.S	N	76.87	875.486	7	0.7	438.751	2	62.09	11000000	1	F1:16016	811302941plo_UL,raw	3	3	524	530			PEAKS DB
1	53639	RYC89478.1	D.VADNFWMR.A	N	71.64	1037.48	8	2.6	519.746	2	76.43	0	1	F1:20362	811302941plo_UL,raw	0	0	314	321			PEAKS DB
1	53639	RYC89478.1	V.N(+42.01)AAVDTHWK.F	N	70.25	1082.51	9	36.6	542.284	2	39.52	113000	1	F1:9622	811302941plo_UL,raw	1	1	261	269	Acetylation (N-term)	N1:Acetylation (N-term):1000,00	PEAKS DB
1	53639	RYC89478.1	S.S(+42.01)ITLNTDNPPR.R	N	63.59	1268.64	11	7.8	635.309	2	47.18	159000	3	F3:9730	90329500ploci_O,raw	1	1	475	485	Acetylation (N-term)	S1:Acetylation (N-term):1000,00	PEAKS DB
1	53639	RYC89478.1	R.A(+42.01)C(+57.02)SGNTASTR.S	N	62.41	1065.45	10	1.9	533.734	2	22.79	188000	1	F1:5253	811302941plo_UL,raw	1	1	30	39	Acetylation (N-term)	Carbamidomethylation	A1:Acetylation (N-term):1000,00	C2:Carbamidomethylation:1000,00	PEAKS DB
1	53639	RYC89478.1	G.FALQFLER.S	N	61.06	1022.55	8	0.9	512.285	2	92.66	0	1	F1:26663	811302941plo_UL,raw	0	0	523	530			PEAKS DB
1	53639	RYC89478.1	S.S(+42.01)SITLNTDNPPR.R	N	60.2	1355.67	12	8.8	678.824	2	46	12900000	3	F3:9568	90329500ploci_O,raw	3	3	474	485	Acetylation (N-term)	S1:Acetylation (N-term):1000,00	PEAKS DB
1	53639	RYC89478.1	F.A(+42.01)LQFLER.S	N	56.63	917.497	7	3.3	459.757	2	77.36	0	1	F1:20647	811302941plo_UL,raw	0	0	524	530	Acetylation (N-term)	A1:Acetylation (N-term):1000,00	PEAKS DB
1	53639	RYC89478.1	E.GFALQFLER.S	N	55.1	1079.58	9	2.9	540.797	2	97.14	0	1	F1:28570	811302941plo_UL,raw	0	0	522	530			PEAKS DB
1	53639	RYC89478.1	H.IGWHTSEGFALQFLER.S	N	50.88	1889.94	16	1.1	630.989	3	111.31	0	1	F1:34513	811302941plo_UL,raw	0	0	515	530			PEAKS DB
1	53639	RYC89478.1	L.NTDNPPR.R	N	49.8	812.378	7	34.1	407.196	2	17.87	1030000	3	F3:3939	90329500ploci_O,raw	1	1	479	485			PEAKS DB
1	53639	RYC89478.1	R.YDIIVTADQADVADNF.W	N	47.79	1768.82	16	43.8	885.424	2	78.22	326000	3	F3:15835	90329500ploci_O,raw	1	1	303	318			PEAKS DB
1	53639	RYC89478.1	R.LVNAAVDTHWK.F	N	41.94	1252.66	11	-32.7	627.294	2	54.37	115000	3	F3:11193	90329500ploci_O,raw	1	1	259	269			PEAKS DB
1	53639	RYC89478.1	R.RAC(+57.02)SGNTASTR.S	N	40.59	1179.54	11	-5	590.755	2	17.6	1240000	3	F3:3867	90329500ploci_O,raw	1	1	29	39	Carbamidomethylation	C3:Carbamidomethylation:1000,00	PEAKS DB
1	53639	RYC89478.1	R.LVNAAVDTH.W	N	38.34	938.482	9	35.8	470.249	2	31.21	38200000	3	F3:6701	90329500ploci_O,raw	6	6	259	267			PEAKS DB
1	53639	RYC89478.1	R.M(+42.01)(+15.99)RLVNAAVDTHWK.F	N	38.23	1597.8	13	-41.2	533.587	3	72.19	0	1	F1:19003	811302941plo_UL,raw	0	0	257	269	Acetylation (N-term)	Oxidation (M)	M1:Acetylation (N-term):1000,00	M1:Oxidation (M):1000,00	PEAKS DB
1	53639	RYC89478.1	Q.ADVADNFWMR.A	N	37.5	1223.54	10	18.5	612.768	2	18.87	1180000	3	F3:4161	90329500ploci_O,raw	3	3	312	321			PEAKS DB
1	53639	RYC89478.1	E.AVDTGVTR.E	N	37.17	817.429	8	20.1	409.716	2	45.31	1960000	3	F3:9408	90329500ploci_O,raw	3	3	55	62			PEAKS DB
1	53639	RYC89478.1	V.TVAPDGYSR.S	N	36.22	964.461	9	-13.2	483.235	2	24.75	698000	4	F4:5417	90329501ploci_lakazaZYMO,raw	4	4	72	80			PEAKS DB
1	53639	RYC89478.1	H.DFFILAQGTGTYSSSITLNTDNPPR.R	N	36.06	2714.32	25	-3.8	905.746	3	49.22	0	3	F3:10162	90329500ploci_O,raw	0	0	461	485			PEAKS DB
1	53639	RYC89478.1	Q.ADVADNFWM(+15.99)R.A	N	35.87	1239.53	10	-18.5	620.757	2	27.28	304000	2	F2:5857	90329499ploci_N,raw	1	1	312	321	Oxidation (M)	M9:Oxidation (M):1000,00	PEAKS DB
1	53639	RYC89478.1	K.WMLNSTSMLVD.W	N	34.4	1295.59	11	36	432.886	3	83.69	0	1	F1:22874	811302941plo_UL,raw	0	0	399	409			PEAKS DB
1	53639	RYC89478.1	D.VADNFWM(+15.99)R.A	N	34.01	1053.47	8	2.2	527.744	2	63.75	0	1	F1:16504	811302941plo_UL,raw	0	0	314	321	Oxidation (M)	M7:Oxidation (M):1000,00	PEAKS DB
1	53639	RYC89478.1	I.VTADQADVADNFWMR.A	N	31.19	1737.78	15	19.3	869.884	2	46.32	84600	3	F3:9598	90329500ploci_O,raw	1	1	307	321			PEAKS DB
1	53639	RYC89478.1	T.V(+42.01)LDLGM(+15.99)GQR.Y	N	30.96	1045.52	9	21.8	523.78	2	30.31	31700	1	F1:7155	811302941plo_UL,raw	1	1	294	302	Acetylation (N-term)	Oxidation (M)	V1:Acetylation (N-term):1000,00	M6:Oxidation (M):1000,00	PEAKS DB
1	53639	RYC89478.1	V.G(+42.01)ESVTYTWK.A	N	30.61	1111.52	9	50	556.789	2	24.11	200000	2	F2:5189	90329499ploci_N,raw	1	1	146	154	Acetylation (N-term)	G1:Acetylation (N-term):1000,00	PEAKS DB
1	53639	RYC89478.1	R.MRLVNAAVDTHWK.F	N	30.48	1539.8	13	31.6	514.272	3	49.93	68500	3	F3:10316	90329500ploci_O,raw	1	1	257	269			PEAKS DB
1	53639	RYC89478.1	S.ESSIEQEDSGV	N	29.12	1178.49	11	40.2	590.272	2	56.57	12900000	2	F2:11452	90329499ploci_N,raw	2	2	556	566			PEAKS DB
1	53639	RYC89478.1	Q.A(+42.01)DVADNFWMR.A	N	28.99	1265.55	10	12.6	633.784	2	48.52	167000	2	F2:9916	90329499ploci_N,raw	2	2	312	321	Acetylation (N-term)	A1:Acetylation (N-term):1000,00	PEAKS DB
1	53639	RYC89478.1	T.EAVDTGVTR.E	N	28.98	946.472	9	24.7	474.258	2	45.5	276000	4	F4:9584	90329501ploci_lakazaZYMO,raw	3	3	54	62			PEAKS DB
1	53639	RYC89478.1	T.VLDLGMGQR.Y	N	28.67	987.517	9	38.4	494.788	2	37.49	1080000	4	F4:7972	90329501ploci_lakazaZYMO,raw	2	2	294	302			PEAKS DB
1	53639	RYC89478.1	R.AIPQAAC(+57.02)SDNDSTDNIK.G	N	27.96	1818.81	17	-28.5	910.384	2	50.85	0	1	F1:12838	811302941plo_UL,raw	0	0	322	338	Carbamidomethylation	C7:Carbamidomethylation:1000,00	PEAKS DB
1	53639	RYC89478.1	Q.SESSIEQEDSGV	N	27.2	1265.53	12	64.5	633.816	2	54.82	14500	4	F4:11457	90329501ploci_lakazaZYMO,raw	1	1	555	566			PEAKS DB
1	53639	RYC89478.1	V.A(+42.01)DNFWMR.A	N	26.81	980.417	7	33.1	491.236	2	29.03	0	4	F4:6305	90329501ploci_lakazaZYMO,raw	0	0	315	321	Acetylation (N-term)	A1:Acetylation (N-term):1000,00	PEAKS DB
1	53639	RYC89478.1	Y.SSSITLNTDNPPR.R	N	25.5	1400.69	13	-58.7	701.287	2	44.59	0	3	F3:9241	90329500ploci_O,raw	0	0	473	485			PEAKS DB
1	53639	RYC89478.1	E.TDDAVIK.L	Y	25.41	760.397	7	8.9	381.205	2	27.85	452000	2	F2:5969	90329499ploci_N,raw	1	1	427	433			PEAKS DB
1	53639	RYC89478.1	H.D(+42.01)FFILAQGTGTYSSSITLNTDNPPR.R	N	25.21	2756.33	25	-15.8	919.738	3	52.26	36100	3	F3:10775	90329500ploci_O,raw	1	1	461	485	Acetylation (N-term)	D1:Acetylation (N-term):1000,00	PEAKS DB
1	53639	RYC89478.1	V.IHVTNSLSTSLNGTSM(+15.99)HWHGIR.Q	N	24.85	2463.21	22	-19.9	616.797	4	108.31	0	1	F1:33267	811302941plo_UL,raw	0	0	104	125	Oxidation (M)	M16:Oxidation (M):1000,00	PEAKS DB
1	53639	RYC89478.1	K.TVEDANWNDLETATVGK.N	N	23.25	1861.87	17	17	621.645	3	49.23	151000	4	F4:10323	90329501ploci_lakazaZYMO,raw	1	1	375	391			PEAKS DB
1	53639	RYC89478.1	R.YDIIVTADQADVA.D	N	23.13	1392.68	13	4	697.349	2	34.65	0	1	F1:8294	811302941plo_UL,raw	0	0	303	315			PEAKS DB
1	53639	RYC89478.1	R.EYWLELTDVTVAPDGYSR.S	N	23.08	2113	18	35	1057.55	2	84.42	0	4	F4:17371	90329501ploci_lakazaZYMO,raw	0	0	63	80			PEAKS DB
1	53639	RYC89478.1	T.D(+42.01)NIVPYISK.T	N	22.43	1089.57	9	-25.6	545.774	2	35.08	297000	2	F2:7376	90329499ploci_N,raw	1	1	366	374	Acetylation (N-term)	D1:Acetylation (N-term):1000,00	PEAKS DB
1	53639	RYC89478.1	K.WMLNSTSMLVDWTN.P	Y	22.32	1696.76	14	14.5	849.391	2	75.83	0	2	F2:15095	90329499ploci_N,raw	0	0	399	412			PEAKS DB
1	53639	RYC89478.1	T.VAPDGYSR.S	N	22.04	863.414	8	36.3	432.733	2	49.05	1280000	4	F4:10302	90329501ploci_lakazaZYMO,raw	2	2	73	80			PEAKS DB
1	53639	RYC89478.1	L.VNAAVDTHWK.F	N	21.33	1139.57	10	43.7	570.822	2	52.61	0	4	F4:11010	90329501ploci_lakazaZYMO,raw	0	0	260	269			PEAKS DB
1	53639	RYC89478.1	D.GVSSITQC(+57.02)PLAVGESVTYTWK.A	N	21.28	2282.13	21	-0.1	761.721	3	75.5	0	4	F4:15709	90329501ploci_lakazaZYMO,raw	0	0	134	154	Carbamidomethylation	C8:Carbamidomethylation:1000,00	PEAKS DB
1	53639	RYC89478.1	R.S(+42.01)AMAVNGTIPG.P	N	21.26	1058.51	11	37.3	530.275	2	35.68	22500000	2	F2:7483	90329499ploci_N,raw	1	1	81	91	Acetylation (N-term)	S1:Acetylation (N-term):1000,00	PEAKS DB
1	53639	RYC89478.1	K.NTAGLFK.W	N	21.2	749.407	7	-15.1	375.708	2	26.48	158000	4	F4:5822	90329501ploci_lakazaZYMO,raw	1	1	392	398			PEAKS DB
1	53639	RYC89478.1	R.RDTAMLPANGY.L	N	21.1	1207.57	11	59.6	604.826	2	64.91	0	1	F1:16830	811302941plo_UL,raw	0	0	486	496			PEAKS DB
1	53639	RYC89478.1	K.NTAGLFKWM(+15.99)LN.S	N	21.08	1309.65	11	11	655.817	2	46.97	281000	3	F3:9709	90329500ploci_O,raw	1	1	392	402	Oxidation (M)	M9:Oxidation (M):1000,00	PEAKS DB
1	53639	RYC89478.1	D.N(+42.01)IVPYISK.T	N	20.97	974.544	8	18.4	488.284	2	48.31	199000	2	F2:9867	90329499ploci_N,raw	1	1	367	374	Acetylation (N-term)	N1:Acetylation (N-term):1000,00	PEAKS DB
1	53639	RYC89478.1	P.QAAC(+57.02)SDNDSTDNIK.G	N	20.83	1537.63	14	42.5	513.577	3	59.16	24400	4	F4:12368	90329501ploci_lakazaZYMO,raw	1	1	325	338	Carbamidomethylation	C4:Carbamidomethylation:1000,00	PEAKS DB
1	53639	RYC89478.1	K.L(+42.01)LQFLPAGILC(+57.02)LSQVYAR.S	Y	20.76	2103.16	18	-29.4	702.043	3	76.22	0	4	F4:15842	90329501ploci_lakazaZYMO,raw	0	0	3	20	Acetylation (N-term)	Carbamidomethylation	L1:Acetylation (N-term):1000,00	C11:Carbamidomethylation:1000,00	PEAKS DB
1	53639	RYC89478.1	K.T(+42.01)VEDANWNDLETATVGK.N	N	20.57	1903.88	17	4.5	952.943	2	75.3	92600	2	F2:15021	90329499ploci_N,raw	1	1	375	391	Acetylation (N-term)	T1:Acetylation (N-term):1000,00	PEAKS DB
1	53639	RYC89478.1	R.FNVSFESGTSYR.M	N	19.82	1392.63	12	-1.2	697.322	2	81.14	0	1	F1:21933	811302941plo_UL,raw	0	0	245	256			PEAKS DB
1	53639	RYC89478.1	G.TGTYSSSITLNTDNPPRR.D	N	19.7	1978.97	18	-21.6	990.462	2	54.37	172000	2	F2:11029	90329499ploci_N,raw	1	1	469	486			PEAKS DB
1	53639	RYC89478.1	R.RDTAMLPAN.G	N	19.47	987.481	9	53	494.757	2	30.53	687000	3	F3:6522	90329500ploci_O,raw	1	1	486	494			PEAKS DB
1	53639	RYC89478.1	I.TLNTDNPPR.R	N	19.26	1026.51	9	-7.3	514.262	2	35.72	89500	4	F4:7648	90329501ploci_lakazaZYMO,raw	1	1	477	485			PEAKS DB
1	53639	RYC89478.1	R.L(+42.01)VNAAVDTHWK.F	N	19.11	1294.67	11	-57.9	648.297	2	24.04	156000	2	F2:5197	90329499ploci_N,raw	1	1	259	269	Acetylation (N-term)	L1:Acetylation (N-term):1000,00	PEAKS DB
1	53639	RYC89478.1	R.S(+42.01)AMAVNGTIPGP.T	N	19.08	1155.56	12	44.8	578.808	2	39.95	413000	2	F2:8261	90329499ploci_N,raw	1	1	81	92	Acetylation (N-term)	S1:Acetylation (N-term):1000,00	PEAKS DB
1	53639	RYC89478.1	T.D(+42.01)GC(+57.02)DDETDNIVPYISK.T	N	18.88	1881.79	16	29.4	941.932	2	77.45	0	1	F1:20677	811302941plo_UL,raw	0	0	359	374	Acetylation (N-term)	Carbamidomethylation	D1:Acetylation (N-term):1000,00	C3:Carbamidomethylation:1000,00	PEAKS DB
1	53639	RYC89478.1	T.DVTVAPDGYSR.S	N	18.81	1178.56	11	13.2	590.288	2	40.25	164000	2	F2:8299	90329499ploci_N,raw	1	1	70	80			PEAKS DB
1	53639	RYC89478.1	R.S(+42.01)PLHQLNR.R	Y	18.62	1005.54	8	50.5	336.203	3	55.29	0	1	F1:14105	811302941plo_UL,raw	0	0	21	28	Acetylation (N-term)	S1:Acetylation (N-term):1000,00	PEAKS DB
1	53639	RYC89478.1	K.W(+42.01)M(+15.99)LNSTSMLVDWTNPTLAQ.V	Y	18.58	2265.04	19	28.3	756.049	3	84.16	38100	4	F4:17324	90329501ploci_lakazaZYMO,raw	1	1	399	417	Acetylation (N-term)	Oxidation (M)	W1:Acetylation (N-term):1000,00	M2:Oxidation (M):19,69	PEAKS DB
1	53639	RYC89478.1	P.YISKTVEDANWNDLETATVGK.N	N	18.24	2353.14	21	11.7	785.398	3	74.78	0	1	F1:19813	811302941plo_UL,raw	0	0	371	391			PEAKS DB
1	53639	RYC89478.1	A.GILC(+57.02)LSQVYARSPLHQLNR.R	Y	18.12	2224.19	19	-34.6	742.378	3	87.4	0	1	F1:24428	811302941plo_UL,raw	0	0	10	28	Carbamidomethylation	C4:Carbamidomethylation:1000,00	PEAKS DB
1	53639	RYC89478.1	S.QTGTRFNVSFESGTSYRM(+15.99)R.L	Y	18.1	2239.04	19	26.5	747.38	3	72.89	36800	4	F4:15216	90329501ploci_lakazaZYMO,raw	1	1	240	258	Oxidation (M)	M18:Oxidation (M):1000,00	PEAKS DB
1	53639	RYC89478.1	R.R(+42.01)DTAMLPA.N	N	17.91	915.448	8	-26.3	458.723	2	45.18	888000	4	F4:9598	90329501ploci_lakazaZYMO,raw	1	1	486	493	Acetylation (N-term)	R1:Acetylation (N-term):1000,00	PEAKS DB
1	53639	RYC89478.1	N.D(+42.01)LETATVGK.N	N	17.57	974.492	9	20	488.247	2	54.05	90600	3	F3:11127	90329500ploci_O,raw	1	1	383	391	Acetylation (N-term)	D1:Acetylation (N-term):1000,00	PEAKS DB
1	53639	RYC89478.1	K.WMLNSTSMLVDWTNPTLAQVLN.D	Y	17.46	2533.23	22	24.8	845.432	3	87.34	1570000	2	F2:17224	90329499ploci_N,raw	1	1	399	420			PEAKS DB
1	53639	RYC89478.1	R.SPLHQLNR.R	Y	17.32	963.525	8	-36.3	482.748	2	49.46	844000	2	F2:10098	90329499ploci_N,raw	2	2	21	28			PEAKS DB
1	53639	RYC89478.1	R.AIPQAAC(+57.02)SDN.D	N	17.26	1045.45	10	-27	523.718	2	60.56	0	1	F1:15566	811302941plo_UL,raw	0	0	322	331	Carbamidomethylation	C7:Carbamidomethylation:1000,00	PEAKS DB
1	53639	RYC89478.1	F.WMRAIPQAAC(+57.02)SDNDSTDNIK.G	N	17.17	2292.03	20	-4.4	765.013	3	103.57	0	1	F1:31264	811302941plo_UL,raw	0	0	319	338	Carbamidomethylation	C10:Carbamidomethylation:1000,00	PEAKS DB
1	53639	RYC89478.1	P.FETTVLDLGM(+15.99)GQR.Y	Y	17.09	1481.72	13	-11.2	494.903	3	59.92	377000	2	F2:12078	90329499ploci_N,raw	1	1	290	302	Oxidation (M)	M10:Oxidation (M):1000,00	PEAKS DB
1	53639	RYC89478.1	E.S(+42.01)SIEQEDSGV	N	17.04	1091.46	10	38.1	546.763	2	37.89	0	4	F4:8060	90329501ploci_lakazaZYMO,raw	0	0	557	566	Acetylation (N-term)	S1:Acetylation (N-term):1000,00	PEAKS DB
1	53639	RYC89478.1	R.A(+42.01)IPQAAC(+57.02)SD.N	N	16.99	973.418	9	35.7	487.733	2	35.02	0	1	F1:8393	811302941plo_UL,raw	0	0	322	330	Acetylation (N-term)	Carbamidomethylation	A1:Acetylation (N-term):1000,00	C7:Carbamidomethylation:1000,00	PEAKS DB
1	53639	RYC89478.1	T.L(+42.01)NTDNPPR.R	N	16.82	967.472	8	-30.1	484.713	2	40.1	768000	3	F3:8370	90329500ploci_O,raw	1	1	478	485	Acetylation (N-term)	L1:Acetylation (N-term):1000,00	PEAKS DB
1	53639	RYC89478.1	R.AC(+57.02)SGNTASTR.S	N	16.76	1023.44	10	91.9	512.757	2	32.65	0	3	F3:6950	90329500ploci_O,raw	0	0	30	39	Carbamidomethylation	C2:Carbamidomethylation:1000,00	PEAKS DB
1	53639	RYC89478.1	S.T(+42.01)EAVDTGVTR.E	N	16.17	1089.53	10	-67.2	545.736	2	86.56	0	1	F1:24050	811302941plo_UL,raw	0	0	53	62	Acetylation (N-term)	T1:Acetylation (N-term):1000,00	PEAKS DB
1	53639	RYC89478.1	N.G(+42.01)TNVYGDDDSSSQTGTR.F	Y	16.02	1800.74	17	32.7	901.407	2	82.84	0	1	F1:22551	811302941plo_UL,raw	0	0	228	244	Acetylation (N-term)	G1:Acetylation (N-term):1000,00	PEAKS DB
1	53639	RYC89478.1	R.D(+42.01)TAMLPANGYL.V	N	15.96	1206.56	11	-43	604.241	2	58.75	279000	3	F3:12092	90329500ploci_O,raw	1	1	487	497	Acetylation (N-term)	D1:Acetylation (N-term):1000,00	PEAKS DB
1	53639	RYC89478.1	M(+42.01)(+15.99)KLLQFLPAGILC(+57.02)LSQVYARSPLHQLNR.R	Y	15.47	3323.8	28	-23.2	1108.91	3	135.38	0	1	F1:43577	811302941plo_UL,raw	0	0	1	28	Acetylation (N-term)	Oxidation (M)	Carbamidomethylation	M1:Acetylation (N-term):1000,00	M1:Oxidation (M):1000,00	C13:Carbamidomethylation:1000,00	PEAKS DB
1	53639	RYC89478.1	T.D(+42.01)VTVAPDGYSR.S	N	15.4	1220.57	11	11.9	611.293	2	52.75	413000	2	F2:10752	90329499ploci_N,raw	1	1	70	80	Acetylation (N-term)	D1:Acetylation (N-term):1000,00	PEAKS DB
1	53639	RYC89478.1	R.SPLHQLN.R	Y	15.38	807.424	7	-24.2	404.696	2	41.82	0	3	F3:8705	90329500ploci_O,raw	0	0	21	27			PEAKS DB
1	53639	RYC89478.1	D.G(+42.01)VSSITQC(+57.02)PLAVGESVTYTWK.A	N	15.21	2324.14	21	-8.1	582.037	4	104.69	0	1	F1:31747	811302941plo_UL,raw	0	0	134	154	Acetylation (N-term)	Carbamidomethylation	G1:Acetylation (N-term):1000,00	C8:Carbamidomethylation:1000,00	PEAKS DB
1	53639	RYC89478.1	L.N(+42.01)GTSMHWHGIR.Q	N	15.21	1336.61	11	-32.1	669.295	2	66.93	571000	4	F4:13993	90329501ploci_lakazaZYMO,raw	1	1	115	125	Acetylation (N-term)	N1:Acetylation (N-term):1000,00	PEAKS DB
1	53639	RYC89478.1	C.SGNTASTR.S	N	15.11	792.373	8	80.2	397.222	2	19.58	1280000	2	F2:4290	90329499ploci_N,raw	1	1	32	39			PEAKS DB
1	53640	PCD24960.1	R.YDIIVTADQADVADNFWMR.A	N	179.89	2242.04	19	3.2	1122.03	2	121.4	0	1	F1:38783	811302941plo_UL,raw	0	0	303	321			PEAKS DB
1	53640	PCD24960.1	R.YDIIVTADQADVADNFWM(+15.99)R.A	N	137.55	2258.03	19	2.4	753.686	3	111.46	0	1	F1:34577	811302941plo_UL,raw	0	0	303	321	Oxidation (M)	M18:Oxidation (M):1000,00	PEAKS DB
1	53640	PCD24960.1	H.TSEGFALQFLER.S	N	101.01	1396.7	12	4.4	699.36	2	101.92	224000	1	F1:30571	811302941plo_UL,raw	1	1	519	530			PEAKS DB
1	53640	PCD24960.1	T.ADQADVADNFWMR.A	N	97.94	1537.66	13	3.6	769.841	2	88.45	0	1	F1:24866	811302941plo_UL,raw	0	0	309	321			PEAKS DB
1	53640	PCD24960.1	D.QADVADNFWMR.A	N	81.58	1351.6	11	2.6	676.808	2	85.23	171000	1	F1:23507	811302941plo_UL,raw	1	1	311	321			PEAKS DB
1	53640	PCD24960.1	N.AAVDTHWK.F	N	80.41	926.461	8	2.1	464.239	2	31.85	0	1	F1:7568	811302941plo_UL,raw	0	0	262	269			PEAKS DB
1	53640	PCD24960.1	S.EGFALQFLER.S	N	77.93	1208.62	10	1.9	605.318	2	101.26	0	1	F1:30298	811302941plo_UL,raw	0	0	521	530			PEAKS DB
1	53640	PCD24960.1	W.HTSEGFALQFLER.S	N	77.73	1533.76	13	1.8	512.261	3	90.54	0	1	F1:25731	811302941plo_UL,raw	0	0	518	530			PEAKS DB
1	53640	PCD24960.1	F.ALQFLER.S	N	76.87	875.486	7	0.7	438.751	2	62.09	11000000	1	F1:16016	811302941plo_UL,raw	3	3	524	530			PEAKS DB
1	53640	PCD24960.1	D.VADNFWMR.A	N	71.64	1037.48	8	2.6	519.746	2	76.43	0	1	F1:20362	811302941plo_UL,raw	0	0	314	321			PEAKS DB
1	53640	PCD24960.1	V.N(+42.01)AAVDTHWK.F	N	70.25	1082.51	9	36.6	542.284	2	39.52	113000	1	F1:9622	811302941plo_UL,raw	1	1	261	269	Acetylation (N-term)	N1:Acetylation (N-term):1000,00	PEAKS DB
1	53640	PCD24960.1	S.S(+42.01)ITLNTDNPPR.R	N	63.59	1268.64	11	7.8	635.309	2	47.18	159000	3	F3:9730	90329500ploci_O,raw	1	1	475	485	Acetylation (N-term)	S1:Acetylation (N-term):1000,00	PEAKS DB
1	53640	PCD24960.1	R.A(+42.01)C(+57.02)SGNTASTR.S	N	62.41	1065.45	10	1.9	533.734	2	22.79	188000	1	F1:5253	811302941plo_UL,raw	1	1	30	39	Acetylation (N-term)	Carbamidomethylation	A1:Acetylation (N-term):1000,00	C2:Carbamidomethylation:1000,00	PEAKS DB
1	53640	PCD24960.1	G.FALQFLER.S	N	61.06	1022.55	8	0.9	512.285	2	92.66	0	1	F1:26663	811302941plo_UL,raw	0	0	523	530			PEAKS DB
1	53640	PCD24960.1	S.S(+42.01)SITLNTDNPPR.R	N	60.2	1355.67	12	8.8	678.824	2	46	12900000	3	F3:9568	90329500ploci_O,raw	3	3	474	485	Acetylation (N-term)	S1:Acetylation (N-term):1000,00	PEAKS DB
1	53640	PCD24960.1	F.A(+42.01)LQFLER.S	N	56.63	917.497	7	3.3	459.757	2	77.36	0	1	F1:20647	811302941plo_UL,raw	0	0	524	530	Acetylation (N-term)	A1:Acetylation (N-term):1000,00	PEAKS DB
1	53640	PCD24960.1	E.GFALQFLER.S	N	55.1	1079.58	9	2.9	540.797	2	97.14	0	1	F1:28570	811302941plo_UL,raw	0	0	522	530			PEAKS DB
1	53640	PCD24960.1	H.IGWHTSEGFALQFLER.S	N	50.88	1889.94	16	1.1	630.989	3	111.31	0	1	F1:34513	811302941plo_UL,raw	0	0	515	530			PEAKS DB
1	53640	PCD24960.1	L.NTDNPPR.R	N	49.8	812.378	7	34.1	407.196	2	17.87	1030000	3	F3:3939	90329500ploci_O,raw	1	1	479	485			PEAKS DB
1	53640	PCD24960.1	R.YDIIVTADQADVADNF.W	N	47.79	1768.82	16	43.8	885.424	2	78.22	326000	3	F3:15835	90329500ploci_O,raw	1	1	303	318			PEAKS DB
1	53640	PCD24960.1	R.LVNAAVDTHWK.F	N	41.94	1252.66	11	-32.7	627.294	2	54.37	115000	3	F3:11193	90329500ploci_O,raw	1	1	259	269			PEAKS DB
1	53640	PCD24960.1	R.RAC(+57.02)SGNTASTR.S	N	40.59	1179.54	11	-5	590.755	2	17.6	1240000	3	F3:3867	90329500ploci_O,raw	1	1	29	39	Carbamidomethylation	C3:Carbamidomethylation:1000,00	PEAKS DB
1	53640	PCD24960.1	R.LVNAAVDTH.W	N	38.34	938.482	9	35.8	470.249	2	31.21	38200000	3	F3:6701	90329500ploci_O,raw	6	6	259	267			PEAKS DB
1	53640	PCD24960.1	R.M(+42.01)(+15.99)RLVNAAVDTHWK.F	N	38.23	1597.8	13	-41.2	533.587	3	72.19	0	1	F1:19003	811302941plo_UL,raw	0	0	257	269	Acetylation (N-term)	Oxidation (M)	M1:Acetylation (N-term):1000,00	M1:Oxidation (M):1000,00	PEAKS DB
1	53640	PCD24960.1	Q.ADVADNFWMR.A	N	37.5	1223.54	10	18.5	612.768	2	18.87	1180000	3	F3:4161	90329500ploci_O,raw	3	3	312	321			PEAKS DB
1	53640	PCD24960.1	E.AVDTGVTR.E	N	37.17	817.429	8	20.1	409.716	2	45.31	1960000	3	F3:9408	90329500ploci_O,raw	3	3	55	62			PEAKS DB
1	53640	PCD24960.1	V.TVAPDGYSR.S	N	36.22	964.461	9	-13.2	483.235	2	24.75	698000	4	F4:5417	90329501ploci_lakazaZYMO,raw	4	4	72	80			PEAKS DB
1	53640	PCD24960.1	H.DFFILAQGTGTYSSSITLNTDNPPR.R	N	36.06	2714.32	25	-3.8	905.746	3	49.22	0	3	F3:10162	90329500ploci_O,raw	0	0	461	485			PEAKS DB
1	53640	PCD24960.1	Q.ADVADNFWM(+15.99)R.A	N	35.87	1239.53	10	-18.5	620.757	2	27.28	304000	2	F2:5857	90329499ploci_N,raw	1	1	312	321	Oxidation (M)	M9:Oxidation (M):1000,00	PEAKS DB
1	53640	PCD24960.1	K.WMLNSTSMLVD.W	N	34.4	1295.59	11	36	432.886	3	83.69	0	1	F1:22874	811302941plo_UL,raw	0	0	399	409			PEAKS DB
1	53640	PCD24960.1	D.VADNFWM(+15.99)R.A	N	34.01	1053.47	8	2.2	527.744	2	63.75	0	1	F1:16504	811302941plo_UL,raw	0	0	314	321	Oxidation (M)	M7:Oxidation (M):1000,00	PEAKS DB
1	53640	PCD24960.1	I.VTADQADVADNFWMR.A	N	31.19	1737.78	15	19.3	869.884	2	46.32	84600	3	F3:9598	90329500ploci_O,raw	1	1	307	321			PEAKS DB
1	53640	PCD24960.1	T.V(+42.01)LDLGM(+15.99)GQR.Y	N	30.96	1045.52	9	21.8	523.78	2	30.31	31700	1	F1:7155	811302941plo_UL,raw	1	1	294	302	Acetylation (N-term)	Oxidation (M)	V1:Acetylation (N-term):1000,00	M6:Oxidation (M):1000,00	PEAKS DB
1	53640	PCD24960.1	V.G(+42.01)ESVTYTWK.A	N	30.61	1111.52	9	50	556.789	2	24.11	200000	2	F2:5189	90329499ploci_N,raw	1	1	146	154	Acetylation (N-term)	G1:Acetylation (N-term):1000,00	PEAKS DB
1	53640	PCD24960.1	R.MRLVNAAVDTHWK.F	N	30.48	1539.8	13	31.6	514.272	3	49.93	68500	3	F3:10316	90329500ploci_O,raw	1	1	257	269			PEAKS DB
1	53640	PCD24960.1	S.ESSIEQEDSGV	N	29.12	1178.49	11	40.2	590.272	2	56.57	12900000	2	F2:11452	90329499ploci_N,raw	2	2	556	566			PEAKS DB
1	53640	PCD24960.1	Q.A(+42.01)DVADNFWMR.A	N	28.99	1265.55	10	12.6	633.784	2	48.52	167000	2	F2:9916	90329499ploci_N,raw	2	2	312	321	Acetylation (N-term)	A1:Acetylation (N-term):1000,00	PEAKS DB
1	53640	PCD24960.1	T.EAVDTGVTR.E	N	28.98	946.472	9	24.7	474.258	2	45.5	276000	4	F4:9584	90329501ploci_lakazaZYMO,raw	3	3	54	62			PEAKS DB
1	53640	PCD24960.1	T.VLDLGMGQR.Y	N	28.67	987.517	9	38.4	494.788	2	37.49	1080000	4	F4:7972	90329501ploci_lakazaZYMO,raw	2	2	294	302			PEAKS DB
1	53640	PCD24960.1	R.AIPQAAC(+57.02)SDNDSTDNIK.G	N	27.96	1818.81	17	-28.5	910.384	2	50.85	0	1	F1:12838	811302941plo_UL,raw	0	0	322	338	Carbamidomethylation	C7:Carbamidomethylation:1000,00	PEAKS DB
1	53640	PCD24960.1	Q.SESSIEQEDSGV	N	27.2	1265.53	12	64.5	633.816	2	54.82	14500	4	F4:11457	90329501ploci_lakazaZYMO,raw	1	1	555	566			PEAKS DB
1	53640	PCD24960.1	V.A(+42.01)DNFWMR.A	N	26.81	980.417	7	33.1	491.236	2	29.03	0	4	F4:6305	90329501ploci_lakazaZYMO,raw	0	0	315	321	Acetylation (N-term)	A1:Acetylation (N-term):1000,00	PEAKS DB
1	53640	PCD24960.1	Y.SSSITLNTDNPPR.R	N	25.5	1400.69	13	-58.7	701.287	2	44.59	0	3	F3:9241	90329500ploci_O,raw	0	0	473	485			PEAKS DB
1	53640	PCD24960.1	H.D(+42.01)FFILAQGTGTYSSSITLNTDNPPR.R	N	25.21	2756.33	25	-15.8	919.738	3	52.26	36100	3	F3:10775	90329500ploci_O,raw	1	1	461	485	Acetylation (N-term)	D1:Acetylation (N-term):1000,00	PEAKS DB
1	53640	PCD24960.1	V.IHVTNSLSTSLNGTSM(+15.99)HWHGIR.Q	N	24.85	2463.21	22	-19.9	616.797	4	108.31	0	1	F1:33267	811302941plo_UL,raw	0	0	104	125	Oxidation (M)	M16:Oxidation (M):1000,00	PEAKS DB
1	53640	PCD24960.1	K.TVEDANWNDLETATVGK.N	N	23.25	1861.87	17	17	621.645	3	49.23	151000	4	F4:10323	90329501ploci_lakazaZYMO,raw	1	1	375	391			PEAKS DB
1	53640	PCD24960.1	R.YDIIVTADQADVA.D	N	23.13	1392.68	13	4	697.349	2	34.65	0	1	F1:8294	811302941plo_UL,raw	0	0	303	315			PEAKS DB
1	53640	PCD24960.1	R.EYWLELTDVTVAPDGYSR.S	N	23.08	2113	18	35	1057.55	2	84.42	0	4	F4:17371	90329501ploci_lakazaZYMO,raw	0	0	63	80			PEAKS DB
1	53640	PCD24960.1	T.D(+42.01)NIVPYISK.T	N	22.43	1089.57	9	-25.6	545.774	2	35.08	297000	2	F2:7376	90329499ploci_N,raw	1	1	366	374	Acetylation (N-term)	D1:Acetylation (N-term):1000,00	PEAKS DB
1	53640	PCD24960.1	K.WMLNSTSMLVDWTN.P	Y	22.32	1696.76	14	14.5	849.391	2	75.83	0	2	F2:15095	90329499ploci_N,raw	0	0	399	412			PEAKS DB
1	53640	PCD24960.1	T.VAPDGYSR.S	N	22.04	863.414	8	36.3	432.733	2	49.05	1280000	4	F4:10302	90329501ploci_lakazaZYMO,raw	2	2	73	80			PEAKS DB
1	53640	PCD24960.1	L.VNAAVDTHWK.F	N	21.33	1139.57	10	43.7	570.822	2	52.61	0	4	F4:11010	90329501ploci_lakazaZYMO,raw	0	0	260	269			PEAKS DB
1	53640	PCD24960.1	D.GVSSITQC(+57.02)PLAVGESVTYTWK.A	N	21.28	2282.13	21	-0.1	761.721	3	75.5	0	4	F4:15709	90329501ploci_lakazaZYMO,raw	0	0	134	154	Carbamidomethylation	C8:Carbamidomethylation:1000,00	PEAKS DB
1	53640	PCD24960.1	R.S(+42.01)AMAVNGTIPG.P	N	21.26	1058.51	11	37.3	530.275	2	35.68	22500000	2	F2:7483	90329499ploci_N,raw	1	1	81	91	Acetylation (N-term)	S1:Acetylation (N-term):1000,00	PEAKS DB
1	53640	PCD24960.1	K.NTAGLFK.W	N	21.2	749.407	7	-15.1	375.708	2	26.48	158000	4	F4:5822	90329501ploci_lakazaZYMO,raw	1	1	392	398			PEAKS DB
1	53640	PCD24960.1	R.RDTAMLPANGY.L	N	21.1	1207.57	11	59.6	604.826	2	64.91	0	1	F1:16830	811302941plo_UL,raw	0	0	486	496			PEAKS DB
1	53640	PCD24960.1	K.NTAGLFKWM(+15.99)LN.S	N	21.08	1309.65	11	11	655.817	2	46.97	281000	3	F3:9709	90329500ploci_O,raw	1	1	392	402	Oxidation (M)	M9:Oxidation (M):1000,00	PEAKS DB
1	53640	PCD24960.1	D.N(+42.01)IVPYISK.T	N	20.97	974.544	8	18.4	488.284	2	48.31	199000	2	F2:9867	90329499ploci_N,raw	1	1	367	374	Acetylation (N-term)	N1:Acetylation (N-term):1000,00	PEAKS DB
1	53640	PCD24960.1	P.QAAC(+57.02)SDNDSTDNIK.G	N	20.83	1537.63	14	42.5	513.577	3	59.16	24400	4	F4:12368	90329501ploci_lakazaZYMO,raw	1	1	325	338	Carbamidomethylation	C4:Carbamidomethylation:1000,00	PEAKS DB
1	53640	PCD24960.1	K.L(+42.01)LQFLPAGILC(+57.02)LSQVYAR.S	Y	20.76	2103.16	18	-29.4	702.043	3	76.22	0	4	F4:15842	90329501ploci_lakazaZYMO,raw	0	0	3	20	Acetylation (N-term)	Carbamidomethylation	L1:Acetylation (N-term):1000,00	C11:Carbamidomethylation:1000,00	PEAKS DB
1	53640	PCD24960.1	K.T(+42.01)VEDANWNDLETATVGK.N	N	20.57	1903.88	17	4.5	952.943	2	75.3	92600	2	F2:15021	90329499ploci_N,raw	1	1	375	391	Acetylation (N-term)	T1:Acetylation (N-term):1000,00	PEAKS DB
1	53640	PCD24960.1	R.FNVSFESGTSYR.M	N	19.82	1392.63	12	-1.2	697.322	2	81.14	0	1	F1:21933	811302941plo_UL,raw	0	0	245	256			PEAKS DB
1	53640	PCD24960.1	G.TGTYSSSITLNTDNPPRR.D	N	19.7	1978.97	18	-21.6	990.462	2	54.37	172000	2	F2:11029	90329499ploci_N,raw	1	1	469	486			PEAKS DB
1	53640	PCD24960.1	R.RDTAMLPAN.G	N	19.47	987.481	9	53	494.757	2	30.53	687000	3	F3:6522	90329500ploci_O,raw	1	1	486	494			PEAKS DB
1	53640	PCD24960.1	I.TLNTDNPPR.R	N	19.26	1026.51	9	-7.3	514.262	2	35.72	89500	4	F4:7648	90329501ploci_lakazaZYMO,raw	1	1	477	485			PEAKS DB
1	53640	PCD24960.1	R.L(+42.01)VNAAVDTHWK.F	N	19.11	1294.67	11	-57.9	648.297	2	24.04	156000	2	F2:5197	90329499ploci_N,raw	1	1	259	269	Acetylation (N-term)	L1:Acetylation (N-term):1000,00	PEAKS DB
1	53640	PCD24960.1	R.S(+42.01)AMAVNGTIPGP.T	N	19.08	1155.56	12	44.8	578.808	2	39.95	413000	2	F2:8261	90329499ploci_N,raw	1	1	81	92	Acetylation (N-term)	S1:Acetylation (N-term):1000,00	PEAKS DB
1	53640	PCD24960.1	T.D(+42.01)GC(+57.02)DDETDNIVPYISK.T	N	18.88	1881.79	16	29.4	941.932	2	77.45	0	1	F1:20677	811302941plo_UL,raw	0	0	359	374	Acetylation (N-term)	Carbamidomethylation	D1:Acetylation (N-term):1000,00	C3:Carbamidomethylation:1000,00	PEAKS DB
1	53640	PCD24960.1	T.DVTVAPDGYSR.S	N	18.81	1178.56	11	13.2	590.288	2	40.25	164000	2	F2:8299	90329499ploci_N,raw	1	1	70	80			PEAKS DB
1	53640	PCD24960.1	R.S(+42.01)PLHQLNR.R	Y	18.62	1005.54	8	50.5	336.203	3	55.29	0	1	F1:14105	811302941plo_UL,raw	0	0	21	28	Acetylation (N-term)	S1:Acetylation (N-term):1000,00	PEAKS DB
1	53640	PCD24960.1	K.W(+42.01)M(+15.99)LNSTSMLVDWTNPTLAQ.V	Y	18.58	2265.04	19	28.3	756.049	3	84.16	38100	4	F4:17324	90329501ploci_lakazaZYMO,raw	1	1	399	417	Acetylation (N-term)	Oxidation (M)	W1:Acetylation (N-term):1000,00	M2:Oxidation (M):19,69	PEAKS DB
1	53640	PCD24960.1	P.YISKTVEDANWNDLETATVGK.N	N	18.24	2353.14	21	11.7	785.398	3	74.78	0	1	F1:19813	811302941plo_UL,raw	0	0	371	391			PEAKS DB
1	53640	PCD24960.1	A.GILC(+57.02)LSQVYARSPLHQLNR.R	Y	18.12	2224.19	19	-34.6	742.378	3	87.4	0	1	F1:24428	811302941plo_UL,raw	0	0	10	28	Carbamidomethylation	C4:Carbamidomethylation:1000,00	PEAKS DB
1	53640	PCD24960.1	S.QTGTRFNVSFESGTSYRM(+15.99)R.L	Y	18.1	2239.04	19	26.5	747.38	3	72.89	36800	4	F4:15216	90329501ploci_lakazaZYMO,raw	1	1	240	258	Oxidation (M)	M18:Oxidation (M):1000,00	PEAKS DB
1	53640	PCD24960.1	R.R(+42.01)DTAMLPA.N	N	17.91	915.448	8	-26.3	458.723	2	45.18	888000	4	F4:9598	90329501ploci_lakazaZYMO,raw	1	1	486	493	Acetylation (N-term)	R1:Acetylation (N-term):1000,00	PEAKS DB
1	53640	PCD24960.1	N.D(+42.01)LETATVGK.N	N	17.57	974.492	9	20	488.247	2	54.05	90600	3	F3:11127	90329500ploci_O,raw	1	1	383	391	Acetylation (N-term)	D1:Acetylation (N-term):1000,00	PEAKS DB
1	53640	PCD24960.1	K.WMLNSTSMLVDWTNPTLAQVLN.D	Y	17.46	2533.23	22	24.8	845.432	3	87.34	1570000	2	F2:17224	90329499ploci_N,raw	1	1	399	420			PEAKS DB
1	53640	PCD24960.1	R.SPLHQLNR.R	Y	17.32	963.525	8	-36.3	482.748	2	49.46	844000	2	F2:10098	90329499ploci_N,raw	2	2	21	28			PEAKS DB
1	53640	PCD24960.1	R.AIPQAAC(+57.02)SDN.D	N	17.26	1045.45	10	-27	523.718	2	60.56	0	1	F1:15566	811302941plo_UL,raw	0	0	322	331	Carbamidomethylation	C7:Carbamidomethylation:1000,00	PEAKS DB
1	53640	PCD24960.1	F.WMRAIPQAAC(+57.02)SDNDSTDNIK.G	N	17.17	2292.03	20	-4.4	765.013	3	103.57	0	1	F1:31264	811302941plo_UL,raw	0	0	319	338	Carbamidomethylation	C10:Carbamidomethylation:1000,00	PEAKS DB
1	53640	PCD24960.1	P.FETTVLDLGM(+15.99)GQR.Y	Y	17.09	1481.72	13	-11.2	494.903	3	59.92	377000	2	F2:12078	90329499ploci_N,raw	1	1	290	302	Oxidation (M)	M10:Oxidation (M):1000,00	PEAKS DB
1	53640	PCD24960.1	E.S(+42.01)SIEQEDSGV	N	17.04	1091.46	10	38.1	546.763	2	37.89	0	4	F4:8060	90329501ploci_lakazaZYMO,raw	0	0	557	566	Acetylation (N-term)	S1:Acetylation (N-term):1000,00	PEAKS DB
1	53640	PCD24960.1	R.A(+42.01)IPQAAC(+57.02)SD.N	N	16.99	973.418	9	35.7	487.733	2	35.02	0	1	F1:8393	811302941plo_UL,raw	0	0	322	330	Acetylation (N-term)	Carbamidomethylation	A1:Acetylation (N-term):1000,00	C7:Carbamidomethylation:1000,00	PEAKS DB
1	53640	PCD24960.1	T.L(+42.01)NTDNPPR.R	N	16.82	967.472	8	-30.1	484.713	2	40.1	768000	3	F3:8370	90329500ploci_O,raw	1	1	478	485	Acetylation (N-term)	L1:Acetylation (N-term):1000,00	PEAKS DB
1	53640	PCD24960.1	R.AC(+57.02)SGNTASTR.S	N	16.76	1023.44	10	91.9	512.757	2	32.65	0	3	F3:6950	90329500ploci_O,raw	0	0	30	39	Carbamidomethylation	C2:Carbamidomethylation:1000,00	PEAKS DB
1	53640	PCD24960.1	S.T(+42.01)EAVDTGVTR.E	N	16.17	1089.53	10	-67.2	545.736	2	86.56	0	1	F1:24050	811302941plo_UL,raw	0	0	53	62	Acetylation (N-term)	T1:Acetylation (N-term):1000,00	PEAKS DB
1	53640	PCD24960.1	N.G(+42.01)TNVYGDDDSSSQTGTR.F	Y	16.02	1800.74	17	32.7	901.407	2	82.84	0	1	F1:22551	811302941plo_UL,raw	0	0	228	244	Acetylation (N-term)	G1:Acetylation (N-term):1000,00	PEAKS DB
1	53640	PCD24960.1	R.D(+42.01)TAMLPANGYL.V	N	15.96	1206.56	11	-43	604.241	2	58.75	279000	3	F3:12092	90329500ploci_O,raw	1	1	487	497	Acetylation (N-term)	D1:Acetylation (N-term):1000,00	PEAKS DB
1	53640	PCD24960.1	M(+42.01)(+15.99)KLLQFLPAGILC(+57.02)LSQVYARSPLHQLNR.R	Y	15.47	3323.8	28	-23.2	1108.91	3	135.38	0	1	F1:43577	811302941plo_UL,raw	0	0	1	28	Acetylation (N-term)	Oxidation (M)	Carbamidomethylation	M1:Acetylation (N-term):1000,00	M1:Oxidation (M):1000,00	C13:Carbamidomethylation:1000,00	PEAKS DB
1	53640	PCD24960.1	T.D(+42.01)VTVAPDGYSR.S	N	15.4	1220.57	11	11.9	611.293	2	52.75	413000	2	F2:10752	90329499ploci_N,raw	1	1	70	80	Acetylation (N-term)	D1:Acetylation (N-term):1000,00	PEAKS DB
1	53640	PCD24960.1	R.SPLHQLN.R	Y	15.38	807.424	7	-24.2	404.696	2	41.82	0	3	F3:8705	90329500ploci_O,raw	0	0	21	27			PEAKS DB
1	53640	PCD24960.1	D.G(+42.01)VSSITQC(+57.02)PLAVGESVTYTWK.A	N	15.21	2324.14	21	-8.1	582.037	4	104.69	0	1	F1:31747	811302941plo_UL,raw	0	0	134	154	Acetylation (N-term)	Carbamidomethylation	G1:Acetylation (N-term):1000,00	C8:Carbamidomethylation:1000,00	PEAKS DB
1	53640	PCD24960.1	L.N(+42.01)GTSMHWHGIR.Q	N	15.21	1336.61	11	-32.1	669.295	2	66.93	571000	4	F4:13993	90329501ploci_lakazaZYMO,raw	1	1	115	125	Acetylation (N-term)	N1:Acetylation (N-term):1000,00	PEAKS DB
1	53640	PCD24960.1	C.SGNTASTR.S	N	15.11	792.373	8	80.2	397.222	2	19.58	1280000	2	F2:4290	90329499ploci_N,raw	1	1	32	39			PEAKS DB
1	53641	EWZ84922.1	R.YDIIVTADQADVADNFWMR.A	N	179.89	2242.04	19	3.2	1122.03	2	121.4	0	1	F1:38783	811302941plo_UL,raw	0	0	303	321			PEAKS DB
1	53641	EWZ84922.1	R.YDIIVTADQADVADNFWM(+15.99)R.A	N	137.55	2258.03	19	2.4	753.686	3	111.46	0	1	F1:34577	811302941plo_UL,raw	0	0	303	321	Oxidation (M)	M18:Oxidation (M):1000,00	PEAKS DB
1	53641	EWZ84922.1	H.TSEGFALQFLER.S	N	101.01	1396.7	12	4.4	699.36	2	101.92	224000	1	F1:30571	811302941plo_UL,raw	1	1	519	530			PEAKS DB
1	53641	EWZ84922.1	T.ADQADVADNFWMR.A	N	97.94	1537.66	13	3.6	769.841	2	88.45	0	1	F1:24866	811302941plo_UL,raw	0	0	309	321			PEAKS DB
1	53641	EWZ84922.1	D.QADVADNFWMR.A	N	81.58	1351.6	11	2.6	676.808	2	85.23	171000	1	F1:23507	811302941plo_UL,raw	1	1	311	321			PEAKS DB
1	53641	EWZ84922.1	N.AAVDTHWK.F	N	80.41	926.461	8	2.1	464.239	2	31.85	0	1	F1:7568	811302941plo_UL,raw	0	0	262	269			PEAKS DB
1	53641	EWZ84922.1	S.EGFALQFLER.S	N	77.93	1208.62	10	1.9	605.318	2	101.26	0	1	F1:30298	811302941plo_UL,raw	0	0	521	530			PEAKS DB
1	53641	EWZ84922.1	W.HTSEGFALQFLER.S	N	77.73	1533.76	13	1.8	512.261	3	90.54	0	1	F1:25731	811302941plo_UL,raw	0	0	518	530			PEAKS DB
1	53641	EWZ84922.1	F.ALQFLER.S	N	76.87	875.486	7	0.7	438.751	2	62.09	11000000	1	F1:16016	811302941plo_UL,raw	3	3	524	530			PEAKS DB
1	53641	EWZ84922.1	D.VADNFWMR.A	N	71.64	1037.48	8	2.6	519.746	2	76.43	0	1	F1:20362	811302941plo_UL,raw	0	0	314	321			PEAKS DB
1	53641	EWZ84922.1	V.N(+42.01)AAVDTHWK.F	N	70.25	1082.51	9	36.6	542.284	2	39.52	113000	1	F1:9622	811302941plo_UL,raw	1	1	261	269	Acetylation (N-term)	N1:Acetylation (N-term):1000,00	PEAKS DB
1	53641	EWZ84922.1	S.S(+42.01)ITLNTDNPPR.R	N	63.59	1268.64	11	7.8	635.309	2	47.18	159000	3	F3:9730	90329500ploci_O,raw	1	1	475	485	Acetylation (N-term)	S1:Acetylation (N-term):1000,00	PEAKS DB
1	53641	EWZ84922.1	R.A(+42.01)C(+57.02)SGNTASTR.S	N	62.41	1065.45	10	1.9	533.734	2	22.79	188000	1	F1:5253	811302941plo_UL,raw	1	1	30	39	Acetylation (N-term)	Carbamidomethylation	A1:Acetylation (N-term):1000,00	C2:Carbamidomethylation:1000,00	PEAKS DB
1	53641	EWZ84922.1	G.FALQFLER.S	N	61.06	1022.55	8	0.9	512.285	2	92.66	0	1	F1:26663	811302941plo_UL,raw	0	0	523	530			PEAKS DB
1	53641	EWZ84922.1	S.S(+42.01)SITLNTDNPPR.R	N	60.2	1355.67	12	8.8	678.824	2	46	12900000	3	F3:9568	90329500ploci_O,raw	3	3	474	485	Acetylation (N-term)	S1:Acetylation (N-term):1000,00	PEAKS DB
1	53641	EWZ84922.1	F.A(+42.01)LQFLER.S	N	56.63	917.497	7	3.3	459.757	2	77.36	0	1	F1:20647	811302941plo_UL,raw	0	0	524	530	Acetylation (N-term)	A1:Acetylation (N-term):1000,00	PEAKS DB
1	53641	EWZ84922.1	E.GFALQFLER.S	N	55.1	1079.58	9	2.9	540.797	2	97.14	0	1	F1:28570	811302941plo_UL,raw	0	0	522	530			PEAKS DB
1	53641	EWZ84922.1	H.IGWHTSEGFALQFLER.S	N	50.88	1889.94	16	1.1	630.989	3	111.31	0	1	F1:34513	811302941plo_UL,raw	0	0	515	530			PEAKS DB
1	53641	EWZ84922.1	L.NTDNPPR.R	N	49.8	812.378	7	34.1	407.196	2	17.87	1030000	3	F3:3939	90329500ploci_O,raw	1	1	479	485			PEAKS DB
1	53641	EWZ84922.1	R.YDIIVTADQADVADNF.W	N	47.79	1768.82	16	43.8	885.424	2	78.22	326000	3	F3:15835	90329500ploci_O,raw	1	1	303	318			PEAKS DB
1	53641	EWZ84922.1	R.LVNAAVDTHWK.F	N	41.94	1252.66	11	-32.7	627.294	2	54.37	115000	3	F3:11193	90329500ploci_O,raw	1	1	259	269			PEAKS DB
1	53641	EWZ84922.1	R.RAC(+57.02)SGNTASTR.S	N	40.59	1179.54	11	-5	590.755	2	17.6	1240000	3	F3:3867	90329500ploci_O,raw	1	1	29	39	Carbamidomethylation	C3:Carbamidomethylation:1000,00	PEAKS DB
1	53641	EWZ84922.1	R.LVNAAVDTH.W	N	38.34	938.482	9	35.8	470.249	2	31.21	38200000	3	F3:6701	90329500ploci_O,raw	6	6	259	267			PEAKS DB
1	53641	EWZ84922.1	R.M(+42.01)(+15.99)RLVNAAVDTHWK.F	N	38.23	1597.8	13	-41.2	533.587	3	72.19	0	1	F1:19003	811302941plo_UL,raw	0	0	257	269	Acetylation (N-term)	Oxidation (M)	M1:Acetylation (N-term):1000,00	M1:Oxidation (M):1000,00	PEAKS DB
1	53641	EWZ84922.1	Q.ADVADNFWMR.A	N	37.5	1223.54	10	18.5	612.768	2	18.87	1180000	3	F3:4161	90329500ploci_O,raw	3	3	312	321			PEAKS DB
1	53641	EWZ84922.1	E.AVDTGVTR.E	N	37.17	817.429	8	20.1	409.716	2	45.31	1960000	3	F3:9408	90329500ploci_O,raw	3	3	55	62			PEAKS DB
1	53641	EWZ84922.1	V.TVAPDGYSR.S	N	36.22	964.461	9	-13.2	483.235	2	24.75	698000	4	F4:5417	90329501ploci_lakazaZYMO,raw	4	4	72	80			PEAKS DB
1	53641	EWZ84922.1	H.DFFILAQGTGTYSSSITLNTDNPPR.R	N	36.06	2714.32	25	-3.8	905.746	3	49.22	0	3	F3:10162	90329500ploci_O,raw	0	0	461	485			PEAKS DB
1	53641	EWZ84922.1	Q.ADVADNFWM(+15.99)R.A	N	35.87	1239.53	10	-18.5	620.757	2	27.28	304000	2	F2:5857	90329499ploci_N,raw	1	1	312	321	Oxidation (M)	M9:Oxidation (M):1000,00	PEAKS DB
1	53641	EWZ84922.1	K.WMLNSTSMLVD.W	N	34.4	1295.59	11	36	432.886	3	83.69	0	1	F1:22874	811302941plo_UL,raw	0	0	399	409			PEAKS DB
1	53641	EWZ84922.1	D.VADNFWM(+15.99)R.A	N	34.01	1053.47	8	2.2	527.744	2	63.75	0	1	F1:16504	811302941plo_UL,raw	0	0	314	321	Oxidation (M)	M7:Oxidation (M):1000,00	PEAKS DB
1	53641	EWZ84922.1	I.VTADQADVADNFWMR.A	N	31.19	1737.78	15	19.3	869.884	2	46.32	84600	3	F3:9598	90329500ploci_O,raw	1	1	307	321			PEAKS DB
1	53641	EWZ84922.1	T.V(+42.01)LDLGM(+15.99)GQR.Y	N	30.96	1045.52	9	21.8	523.78	2	30.31	31700	1	F1:7155	811302941plo_UL,raw	1	1	294	302	Acetylation (N-term)	Oxidation (M)	V1:Acetylation (N-term):1000,00	M6:Oxidation (M):1000,00	PEAKS DB
1	53641	EWZ84922.1	V.G(+42.01)ESVTYTWK.A	N	30.61	1111.52	9	50	556.789	2	24.11	200000	2	F2:5189	90329499ploci_N,raw	1	1	146	154	Acetylation (N-term)	G1:Acetylation (N-term):1000,00	PEAKS DB
1	53641	EWZ84922.1	R.MRLVNAAVDTHWK.F	N	30.48	1539.8	13	31.6	514.272	3	49.93	68500	3	F3:10316	90329500ploci_O,raw	1	1	257	269			PEAKS DB
1	53641	EWZ84922.1	S.ESSIEQEDSGV	N	29.12	1178.49	11	40.2	590.272	2	56.57	12900000	2	F2:11452	90329499ploci_N,raw	2	2	556	566			PEAKS DB
1	53641	EWZ84922.1	Q.A(+42.01)DVADNFWMR.A	N	28.99	1265.55	10	12.6	633.784	2	48.52	167000	2	F2:9916	90329499ploci_N,raw	2	2	312	321	Acetylation (N-term)	A1:Acetylation (N-term):1000,00	PEAKS DB
1	53641	EWZ84922.1	T.EAVDTGVTR.E	N	28.98	946.472	9	24.7	474.258	2	45.5	276000	4	F4:9584	90329501ploci_lakazaZYMO,raw	3	3	54	62			PEAKS DB
1	53641	EWZ84922.1	T.VLDLGMGQR.Y	N	28.67	987.517	9	38.4	494.788	2	37.49	1080000	4	F4:7972	90329501ploci_lakazaZYMO,raw	2	2	294	302			PEAKS DB
1	53641	EWZ84922.1	R.AIPQAAC(+57.02)SDNDSTDNIK.G	N	27.96	1818.81	17	-28.5	910.384	2	50.85	0	1	F1:12838	811302941plo_UL,raw	0	0	322	338	Carbamidomethylation	C7:Carbamidomethylation:1000,00	PEAKS DB
1	53641	EWZ84922.1	Q.SESSIEQEDSGV	N	27.2	1265.53	12	64.5	633.816	2	54.82	14500	4	F4:11457	90329501ploci_lakazaZYMO,raw	1	1	555	566			PEAKS DB
1	53641	EWZ84922.1	V.A(+42.01)DNFWMR.A	N	26.81	980.417	7	33.1	491.236	2	29.03	0	4	F4:6305	90329501ploci_lakazaZYMO,raw	0	0	315	321	Acetylation (N-term)	A1:Acetylation (N-term):1000,00	PEAKS DB
1	53641	EWZ84922.1	Y.SSSITLNTDNPPR.R	N	25.5	1400.69	13	-58.7	701.287	2	44.59	0	3	F3:9241	90329500ploci_O,raw	0	0	473	485			PEAKS DB
1	53641	EWZ84922.1	H.D(+42.01)FFILAQGTGTYSSSITLNTDNPPR.R	N	25.21	2756.33	25	-15.8	919.738	3	52.26	36100	3	F3:10775	90329500ploci_O,raw	1	1	461	485	Acetylation (N-term)	D1:Acetylation (N-term):1000,00	PEAKS DB
1	53641	EWZ84922.1	V.IHVTNSLSTSLNGTSM(+15.99)HWHGIR.Q	N	24.85	2463.21	22	-19.9	616.797	4	108.31	0	1	F1:33267	811302941plo_UL,raw	0	0	104	125	Oxidation (M)	M16:Oxidation (M):1000,00	PEAKS DB
1	53641	EWZ84922.1	K.TVEDANWNDLETATVGK.N	N	23.25	1861.87	17	17	621.645	3	49.23	151000	4	F4:10323	90329501ploci_lakazaZYMO,raw	1	1	375	391			PEAKS DB
1	53641	EWZ84922.1	R.YDIIVTADQADVA.D	N	23.13	1392.68	13	4	697.349	2	34.65	0	1	F1:8294	811302941plo_UL,raw	0	0	303	315			PEAKS DB
1	53641	EWZ84922.1	R.EYWLELTDVTVAPDGYSR.S	N	23.08	2113	18	35	1057.55	2	84.42	0	4	F4:17371	90329501ploci_lakazaZYMO,raw	0	0	63	80			PEAKS DB
1	53641	EWZ84922.1	T.D(+42.01)NIVPYISK.T	N	22.43	1089.57	9	-25.6	545.774	2	35.08	297000	2	F2:7376	90329499ploci_N,raw	1	1	366	374	Acetylation (N-term)	D1:Acetylation (N-term):1000,00	PEAKS DB
1	53641	EWZ84922.1	K.WMLNSTSMLVDWTN.P	Y	22.32	1696.76	14	14.5	849.391	2	75.83	0	2	F2:15095	90329499ploci_N,raw	0	0	399	412			PEAKS DB
1	53641	EWZ84922.1	T.VAPDGYSR.S	N	22.04	863.414	8	36.3	432.733	2	49.05	1280000	4	F4:10302	90329501ploci_lakazaZYMO,raw	2	2	73	80			PEAKS DB
1	53641	EWZ84922.1	L.VNAAVDTHWK.F	N	21.33	1139.57	10	43.7	570.822	2	52.61	0	4	F4:11010	90329501ploci_lakazaZYMO,raw	0	0	260	269			PEAKS DB
1	53641	EWZ84922.1	D.GVSSITQC(+57.02)PLAVGESVTYTWK.A	N	21.28	2282.13	21	-0.1	761.721	3	75.5	0	4	F4:15709	90329501ploci_lakazaZYMO,raw	0	0	134	154	Carbamidomethylation	C8:Carbamidomethylation:1000,00	PEAKS DB
1	53641	EWZ84922.1	R.S(+42.01)AMAVNGTIPG.P	N	21.26	1058.51	11	37.3	530.275	2	35.68	22500000	2	F2:7483	90329499ploci_N,raw	1	1	81	91	Acetylation (N-term)	S1:Acetylation (N-term):1000,00	PEAKS DB
1	53641	EWZ84922.1	K.NTAGLFK.W	N	21.2	749.407	7	-15.1	375.708	2	26.48	158000	4	F4:5822	90329501ploci_lakazaZYMO,raw	1	1	392	398			PEAKS DB
1	53641	EWZ84922.1	R.RDTAMLPANGY.L	N	21.1	1207.57	11	59.6	604.826	2	64.91	0	1	F1:16830	811302941plo_UL,raw	0	0	486	496			PEAKS DB
1	53641	EWZ84922.1	K.NTAGLFKWM(+15.99)LN.S	N	21.08	1309.65	11	11	655.817	2	46.97	281000	3	F3:9709	90329500ploci_O,raw	1	1	392	402	Oxidation (M)	M9:Oxidation (M):1000,00	PEAKS DB
1	53641	EWZ84922.1	D.N(+42.01)IVPYISK.T	N	20.97	974.544	8	18.4	488.284	2	48.31	199000	2	F2:9867	90329499ploci_N,raw	1	1	367	374	Acetylation (N-term)	N1:Acetylation (N-term):1000,00	PEAKS DB
1	53641	EWZ84922.1	P.QAAC(+57.02)SDNDSTDNIK.G	N	20.83	1537.63	14	42.5	513.577	3	59.16	24400	4	F4:12368	90329501ploci_lakazaZYMO,raw	1	1	325	338	Carbamidomethylation	C4:Carbamidomethylation:1000,00	PEAKS DB
1	53641	EWZ84922.1	K.L(+42.01)LQFLPAGILC(+57.02)LSQVYAR.S	Y	20.76	2103.16	18	-29.4	702.043	3	76.22	0	4	F4:15842	90329501ploci_lakazaZYMO,raw	0	0	3	20	Acetylation (N-term)	Carbamidomethylation	L1:Acetylation (N-term):1000,00	C11:Carbamidomethylation:1000,00	PEAKS DB
1	53641	EWZ84922.1	K.T(+42.01)VEDANWNDLETATVGK.N	N	20.57	1903.88	17	4.5	952.943	2	75.3	92600	2	F2:15021	90329499ploci_N,raw	1	1	375	391	Acetylation (N-term)	T1:Acetylation (N-term):1000,00	PEAKS DB
1	53641	EWZ84922.1	R.FNVSFESGTSYR.M	N	19.82	1392.63	12	-1.2	697.322	2	81.14	0	1	F1:21933	811302941plo_UL,raw	0	0	245	256			PEAKS DB
1	53641	EWZ84922.1	G.TGTYSSSITLNTDNPPRR.D	N	19.7	1978.97	18	-21.6	990.462	2	54.37	172000	2	F2:11029	90329499ploci_N,raw	1	1	469	486			PEAKS DB
1	53641	EWZ84922.1	R.RDTAMLPAN.G	N	19.47	987.481	9	53	494.757	2	30.53	687000	3	F3:6522	90329500ploci_O,raw	1	1	486	494			PEAKS DB
1	53641	EWZ84922.1	I.TLNTDNPPR.R	N	19.26	1026.51	9	-7.3	514.262	2	35.72	89500	4	F4:7648	90329501ploci_lakazaZYMO,raw	1	1	477	485			PEAKS DB
1	53641	EWZ84922.1	R.L(+42.01)VNAAVDTHWK.F	N	19.11	1294.67	11	-57.9	648.297	2	24.04	156000	2	F2:5197	90329499ploci_N,raw	1	1	259	269	Acetylation (N-term)	L1:Acetylation (N-term):1000,00	PEAKS DB
1	53641	EWZ84922.1	R.S(+42.01)AMAVNGTIPGP.T	N	19.08	1155.56	12	44.8	578.808	2	39.95	413000	2	F2:8261	90329499ploci_N,raw	1	1	81	92	Acetylation (N-term)	S1:Acetylation (N-term):1000,00	PEAKS DB
1	53641	EWZ84922.1	T.D(+42.01)GC(+57.02)DDETDNIVPYISK.T	N	18.88	1881.79	16	29.4	941.932	2	77.45	0	1	F1:20677	811302941plo_UL,raw	0	0	359	374	Acetylation (N-term)	Carbamidomethylation	D1:Acetylation (N-term):1000,00	C3:Carbamidomethylation:1000,00	PEAKS DB
1	53641	EWZ84922.1	T.DVTVAPDGYSR.S	N	18.81	1178.56	11	13.2	590.288	2	40.25	164000	2	F2:8299	90329499ploci_N,raw	1	1	70	80			PEAKS DB
1	53641	EWZ84922.1	R.S(+42.01)PLHQLNR.R	Y	18.62	1005.54	8	50.5	336.203	3	55.29	0	1	F1:14105	811302941plo_UL,raw	0	0	21	28	Acetylation (N-term)	S1:Acetylation (N-term):1000,00	PEAKS DB
1	53641	EWZ84922.1	K.W(+42.01)M(+15.99)LNSTSMLVDWTNPTLAQ.V	Y	18.58	2265.04	19	28.3	756.049	3	84.16	38100	4	F4:17324	90329501ploci_lakazaZYMO,raw	1	1	399	417	Acetylation (N-term)	Oxidation (M)	W1:Acetylation (N-term):1000,00	M2:Oxidation (M):19,69	PEAKS DB
1	53641	EWZ84922.1	P.YISKTVEDANWNDLETATVGK.N	N	18.24	2353.14	21	11.7	785.398	3	74.78	0	1	F1:19813	811302941plo_UL,raw	0	0	371	391			PEAKS DB
1	53641	EWZ84922.1	A.GILC(+57.02)LSQVYARSPLHQLNR.R	Y	18.12	2224.19	19	-34.6	742.378	3	87.4	0	1	F1:24428	811302941plo_UL,raw	0	0	10	28	Carbamidomethylation	C4:Carbamidomethylation:1000,00	PEAKS DB
1	53641	EWZ84922.1	S.QTGTRFNVSFESGTSYRM(+15.99)R.L	Y	18.1	2239.04	19	26.5	747.38	3	72.89	36800	4	F4:15216	90329501ploci_lakazaZYMO,raw	1	1	240	258	Oxidation (M)	M18:Oxidation (M):1000,00	PEAKS DB
1	53641	EWZ84922.1	R.R(+42.01)DTAMLPA.N	N	17.91	915.448	8	-26.3	458.723	2	45.18	888000	4	F4:9598	90329501ploci_lakazaZYMO,raw	1	1	486	493	Acetylation (N-term)	R1:Acetylation (N-term):1000,00	PEAKS DB
1	53641	EWZ84922.1	N.D(+42.01)LETATVGK.N	N	17.57	974.492	9	20	488.247	2	54.05	90600	3	F3:11127	90329500ploci_O,raw	1	1	383	391	Acetylation (N-term)	D1:Acetylation (N-term):1000,00	PEAKS DB
1	53641	EWZ84922.1	K.WMLNSTSMLVDWTNPTLAQVLN.D	Y	17.46	2533.23	22	24.8	845.432	3	87.34	1570000	2	F2:17224	90329499ploci_N,raw	1	1	399	420			PEAKS DB
1	53641	EWZ84922.1	R.SPLHQLNR.R	Y	17.32	963.525	8	-36.3	482.748	2	49.46	844000	2	F2:10098	90329499ploci_N,raw	2	2	21	28			PEAKS DB
1	53641	EWZ84922.1	R.AIPQAAC(+57.02)SDN.D	N	17.26	1045.45	10	-27	523.718	2	60.56	0	1	F1:15566	811302941plo_UL,raw	0	0	322	331	Carbamidomethylation	C7:Carbamidomethylation:1000,00	PEAKS DB
1	53641	EWZ84922.1	F.WMRAIPQAAC(+57.02)SDNDSTDNIK.G	N	17.17	2292.03	20	-4.4	765.013	3	103.57	0	1	F1:31264	811302941plo_UL,raw	0	0	319	338	Carbamidomethylation	C10:Carbamidomethylation:1000,00	PEAKS DB
1	53641	EWZ84922.1	P.FETTVLDLGM(+15.99)GQR.Y	Y	17.09	1481.72	13	-11.2	494.903	3	59.92	377000	2	F2:12078	90329499ploci_N,raw	1	1	290	302	Oxidation (M)	M10:Oxidation (M):1000,00	PEAKS DB
1	53641	EWZ84922.1	E.S(+42.01)SIEQEDSGV	N	17.04	1091.46	10	38.1	546.763	2	37.89	0	4	F4:8060	90329501ploci_lakazaZYMO,raw	0	0	557	566	Acetylation (N-term)	S1:Acetylation (N-term):1000,00	PEAKS DB
1	53641	EWZ84922.1	R.A(+42.01)IPQAAC(+57.02)SD.N	N	16.99	973.418	9	35.7	487.733	2	35.02	0	1	F1:8393	811302941plo_UL,raw	0	0	322	330	Acetylation (N-term)	Carbamidomethylation	A1:Acetylation (N-term):1000,00	C7:Carbamidomethylation:1000,00	PEAKS DB
1	53641	EWZ84922.1	T.L(+42.01)NTDNPPR.R	N	16.82	967.472	8	-30.1	484.713	2	40.1	768000	3	F3:8370	90329500ploci_O,raw	1	1	478	485	Acetylation (N-term)	L1:Acetylation (N-term):1000,00	PEAKS DB
1	53641	EWZ84922.1	R.AC(+57.02)SGNTASTR.S	N	16.76	1023.44	10	91.9	512.757	2	32.65	0	3	F3:6950	90329500ploci_O,raw	0	0	30	39	Carbamidomethylation	C2:Carbamidomethylation:1000,00	PEAKS DB
1	53641	EWZ84922.1	S.T(+42.01)EAVDTGVTR.E	N	16.17	1089.53	10	-67.2	545.736	2	86.56	0	1	F1:24050	811302941plo_UL,raw	0	0	53	62	Acetylation (N-term)	T1:Acetylation (N-term):1000,00	PEAKS DB
1	53641	EWZ84922.1	N.G(+42.01)TNVYGDDDSSSQTGTR.F	Y	16.02	1800.74	17	32.7	901.407	2	82.84	0	1	F1:22551	811302941plo_UL,raw	0	0	228	244	Acetylation (N-term)	G1:Acetylation (N-term):1000,00	PEAKS DB
1	53641	EWZ84922.1	R.D(+42.01)TAMLPANGYL.V	N	15.96	1206.56	11	-43	604.241	2	58.75	279000	3	F3:12092	90329500ploci_O,raw	1	1	487	497	Acetylation (N-term)	D1:Acetylation (N-term):1000,00	PEAKS DB
1	53641	EWZ84922.1	M(+42.01)(+15.99)KLLQFLPAGILC(+57.02)LSQVYARSPLHQLNR.R	Y	15.47	3323.8	28	-23.2	1108.91	3	135.38	0	1	F1:43577	811302941plo_UL,raw	0	0	1	28	Acetylation (N-term)	Oxidation (M)	Carbamidomethylation	M1:Acetylation (N-term):1000,00	M1:Oxidation (M):1000,00	C13:Carbamidomethylation:1000,00	PEAKS DB
1	53641	EWZ84922.1	T.D(+42.01)VTVAPDGYSR.S	N	15.4	1220.57	11	11.9	611.293	2	52.75	413000	2	F2:10752	90329499ploci_N,raw	1	1	70	80	Acetylation (N-term)	D1:Acetylation (N-term):1000,00	PEAKS DB
1	53641	EWZ84922.1	R.SPLHQLN.R	Y	15.38	807.424	7	-24.2	404.696	2	41.82	0	3	F3:8705	90329500ploci_O,raw	0	0	21	27			PEAKS DB
1	53641	EWZ84922.1	D.G(+42.01)VSSITQC(+57.02)PLAVGESVTYTWK.A	N	15.21	2324.14	21	-8.1	582.037	4	104.69	0	1	F1:31747	811302941plo_UL,raw	0	0	134	154	Acetylation (N-term)	Carbamidomethylation	G1:Acetylation (N-term):1000,00	C8:Carbamidomethylation:1000,00	PEAKS DB
1	53641	EWZ84922.1	L.N(+42.01)GTSMHWHGIR.Q	N	15.21	1336.61	11	-32.1	669.295	2	66.93	571000	4	F4:13993	90329501ploci_lakazaZYMO,raw	1	1	115	125	Acetylation (N-term)	N1:Acetylation (N-term):1000,00	PEAKS DB
1	53641	EWZ84922.1	C.SGNTASTR.S	N	15.11	792.373	8	80.2	397.222	2	19.58	1280000	2	F2:4290	90329499ploci_N,raw	1	1	32	39			PEAKS DB
1	53642	EGU86483.1	R.YDIIVTADQADVADNFWMR.A	N	179.89	2242.04	19	3.2	1122.03	2	121.4	0	1	F1:38783	811302941plo_UL,raw	0	0	303	321			PEAKS DB
1	53642	EGU86483.1	R.YDIIVTADQADVADNFWM(+15.99)R.A	N	137.55	2258.03	19	2.4	753.686	3	111.46	0	1	F1:34577	811302941plo_UL,raw	0	0	303	321	Oxidation (M)	M18:Oxidation (M):1000,00	PEAKS DB
1	53642	EGU86483.1	H.TSEGFALQFLER.S	N	101.01	1396.7	12	4.4	699.36	2	101.92	224000	1	F1:30571	811302941plo_UL,raw	1	1	519	530			PEAKS DB
1	53642	EGU86483.1	T.ADQADVADNFWMR.A	N	97.94	1537.66	13	3.6	769.841	2	88.45	0	1	F1:24866	811302941plo_UL,raw	0	0	309	321			PEAKS DB
1	53642	EGU86483.1	D.QADVADNFWMR.A	N	81.58	1351.6	11	2.6	676.808	2	85.23	171000	1	F1:23507	811302941plo_UL,raw	1	1	311	321			PEAKS DB
1	53642	EGU86483.1	N.AAVDTHWK.F	N	80.41	926.461	8	2.1	464.239	2	31.85	0	1	F1:7568	811302941plo_UL,raw	0	0	262	269			PEAKS DB
1	53642	EGU86483.1	S.EGFALQFLER.S	N	77.93	1208.62	10	1.9	605.318	2	101.26	0	1	F1:30298	811302941plo_UL,raw	0	0	521	530			PEAKS DB
1	53642	EGU86483.1	W.HTSEGFALQFLER.S	N	77.73	1533.76	13	1.8	512.261	3	90.54	0	1	F1:25731	811302941plo_UL,raw	0	0	518	530			PEAKS DB
1	53642	EGU86483.1	F.ALQFLER.S	N	76.87	875.486	7	0.7	438.751	2	62.09	11000000	1	F1:16016	811302941plo_UL,raw	3	3	524	530			PEAKS DB
1	53642	EGU86483.1	D.VADNFWMR.A	N	71.64	1037.48	8	2.6	519.746	2	76.43	0	1	F1:20362	811302941plo_UL,raw	0	0	314	321			PEAKS DB
1	53642	EGU86483.1	V.N(+42.01)AAVDTHWK.F	N	70.25	1082.51	9	36.6	542.284	2	39.52	113000	1	F1:9622	811302941plo_UL,raw	1	1	261	269	Acetylation (N-term)	N1:Acetylation (N-term):1000,00	PEAKS DB
1	53642	EGU86483.1	S.S(+42.01)ITLNTDNPPR.R	N	63.59	1268.64	11	7.8	635.309	2	47.18	159000	3	F3:9730	90329500ploci_O,raw	1	1	475	485	Acetylation (N-term)	S1:Acetylation (N-term):1000,00	PEAKS DB
1	53642	EGU86483.1	R.A(+42.01)C(+57.02)SGNTASTR.S	N	62.41	1065.45	10	1.9	533.734	2	22.79	188000	1	F1:5253	811302941plo_UL,raw	1	1	30	39	Acetylation (N-term)	Carbamidomethylation	A1:Acetylation (N-term):1000,00	C2:Carbamidomethylation:1000,00	PEAKS DB
1	53642	EGU86483.1	G.FALQFLER.S	N	61.06	1022.55	8	0.9	512.285	2	92.66	0	1	F1:26663	811302941plo_UL,raw	0	0	523	530			PEAKS DB
1	53642	EGU86483.1	S.S(+42.01)SITLNTDNPPR.R	N	60.2	1355.67	12	8.8	678.824	2	46	12900000	3	F3:9568	90329500ploci_O,raw	3	3	474	485	Acetylation (N-term)	S1:Acetylation (N-term):1000,00	PEAKS DB
1	53642	EGU86483.1	F.A(+42.01)LQFLER.S	N	56.63	917.497	7	3.3	459.757	2	77.36	0	1	F1:20647	811302941plo_UL,raw	0	0	524	530	Acetylation (N-term)	A1:Acetylation (N-term):1000,00	PEAKS DB
1	53642	EGU86483.1	E.GFALQFLER.S	N	55.1	1079.58	9	2.9	540.797	2	97.14	0	1	F1:28570	811302941plo_UL,raw	0	0	522	530			PEAKS DB
1	53642	EGU86483.1	H.IGWHTSEGFALQFLER.S	N	50.88	1889.94	16	1.1	630.989	3	111.31	0	1	F1:34513	811302941plo_UL,raw	0	0	515	530			PEAKS DB
1	53642	EGU86483.1	L.NTDNPPR.R	N	49.8	812.378	7	34.1	407.196	2	17.87	1030000	3	F3:3939	90329500ploci_O,raw	1	1	479	485			PEAKS DB
1	53642	EGU86483.1	R.YDIIVTADQADVADNF.W	N	47.79	1768.82	16	43.8	885.424	2	78.22	326000	3	F3:15835	90329500ploci_O,raw	1	1	303	318			PEAKS DB
1	53642	EGU86483.1	R.LVNAAVDTHWK.F	N	41.94	1252.66	11	-32.7	627.294	2	54.37	115000	3	F3:11193	90329500ploci_O,raw	1	1	259	269			PEAKS DB
1	53642	EGU86483.1	R.RAC(+57.02)SGNTASTR.S	N	40.59	1179.54	11	-5	590.755	2	17.6	1240000	3	F3:3867	90329500ploci_O,raw	1	1	29	39	Carbamidomethylation	C3:Carbamidomethylation:1000,00	PEAKS DB
1	53642	EGU86483.1	R.LVNAAVDTH.W	N	38.34	938.482	9	35.8	470.249	2	31.21	38200000	3	F3:6701	90329500ploci_O,raw	6	6	259	267			PEAKS DB
1	53642	EGU86483.1	R.M(+42.01)(+15.99)RLVNAAVDTHWK.F	N	38.23	1597.8	13	-41.2	533.587	3	72.19	0	1	F1:19003	811302941plo_UL,raw	0	0	257	269	Acetylation (N-term)	Oxidation (M)	M1:Acetylation (N-term):1000,00	M1:Oxidation (M):1000,00	PEAKS DB
1	53642	EGU86483.1	Q.ADVADNFWMR.A	N	37.5	1223.54	10	18.5	612.768	2	18.87	1180000	3	F3:4161	90329500ploci_O,raw	3	3	312	321			PEAKS DB
1	53642	EGU86483.1	E.AVDTGVTR.E	N	37.17	817.429	8	20.1	409.716	2	45.31	1960000	3	F3:9408	90329500ploci_O,raw	3	3	55	62			PEAKS DB
1	53642	EGU86483.1	V.TVAPDGYSR.S	N	36.22	964.461	9	-13.2	483.235	2	24.75	698000	4	F4:5417	90329501ploci_lakazaZYMO,raw	4	4	72	80			PEAKS DB
1	53642	EGU86483.1	H.DFFILAQGTGTYSSSITLNTDNPPR.R	N	36.06	2714.32	25	-3.8	905.746	3	49.22	0	3	F3:10162	90329500ploci_O,raw	0	0	461	485			PEAKS DB
1	53642	EGU86483.1	Q.ADVADNFWM(+15.99)R.A	N	35.87	1239.53	10	-18.5	620.757	2	27.28	304000	2	F2:5857	90329499ploci_N,raw	1	1	312	321	Oxidation (M)	M9:Oxidation (M):1000,00	PEAKS DB
1	53642	EGU86483.1	K.WMLNSTSMLVD.W	N	34.4	1295.59	11	36	432.886	3	83.69	0	1	F1:22874	811302941plo_UL,raw	0	0	399	409			PEAKS DB
1	53642	EGU86483.1	D.VADNFWM(+15.99)R.A	N	34.01	1053.47	8	2.2	527.744	2	63.75	0	1	F1:16504	811302941plo_UL,raw	0	0	314	321	Oxidation (M)	M7:Oxidation (M):1000,00	PEAKS DB
1	53642	EGU86483.1	I.VTADQADVADNFWMR.A	N	31.19	1737.78	15	19.3	869.884	2	46.32	84600	3	F3:9598	90329500ploci_O,raw	1	1	307	321			PEAKS DB
1	53642	EGU86483.1	T.V(+42.01)LDLGM(+15.99)GQR.Y	N	30.96	1045.52	9	21.8	523.78	2	30.31	31700	1	F1:7155	811302941plo_UL,raw	1	1	294	302	Acetylation (N-term)	Oxidation (M)	V1:Acetylation (N-term):1000,00	M6:Oxidation (M):1000,00	PEAKS DB
1	53642	EGU86483.1	V.G(+42.01)ESVTYTWK.A	N	30.61	1111.52	9	50	556.789	2	24.11	200000	2	F2:5189	90329499ploci_N,raw	1	1	146	154	Acetylation (N-term)	G1:Acetylation (N-term):1000,00	PEAKS DB
1	53642	EGU86483.1	R.MRLVNAAVDTHWK.F	N	30.48	1539.8	13	31.6	514.272	3	49.93	68500	3	F3:10316	90329500ploci_O,raw	1	1	257	269			PEAKS DB
1	53642	EGU86483.1	S.ESSIEQEDSGV	N	29.12	1178.49	11	40.2	590.272	2	56.57	12900000	2	F2:11452	90329499ploci_N,raw	2	2	556	566			PEAKS DB
1	53642	EGU86483.1	Q.A(+42.01)DVADNFWMR.A	N	28.99	1265.55	10	12.6	633.784	2	48.52	167000	2	F2:9916	90329499ploci_N,raw	2	2	312	321	Acetylation (N-term)	A1:Acetylation (N-term):1000,00	PEAKS DB
1	53642	EGU86483.1	T.EAVDTGVTR.E	N	28.98	946.472	9	24.7	474.258	2	45.5	276000	4	F4:9584	90329501ploci_lakazaZYMO,raw	3	3	54	62			PEAKS DB
1	53642	EGU86483.1	T.VLDLGMGQR.Y	N	28.67	987.517	9	38.4	494.788	2	37.49	1080000	4	F4:7972	90329501ploci_lakazaZYMO,raw	2	2	294	302			PEAKS DB
1	53642	EGU86483.1	R.AIPQAAC(+57.02)SDNDSTDNIK.G	N	27.96	1818.81	17	-28.5	910.384	2	50.85	0	1	F1:12838	811302941plo_UL,raw	0	0	322	338	Carbamidomethylation	C7:Carbamidomethylation:1000,00	PEAKS DB
1	53642	EGU86483.1	Q.SESSIEQEDSGV	N	27.2	1265.53	12	64.5	633.816	2	54.82	14500	4	F4:11457	90329501ploci_lakazaZYMO,raw	1	1	555	566			PEAKS DB
1	53642	EGU86483.1	V.A(+42.01)DNFWMR.A	N	26.81	980.417	7	33.1	491.236	2	29.03	0	4	F4:6305	90329501ploci_lakazaZYMO,raw	0	0	315	321	Acetylation (N-term)	A1:Acetylation (N-term):1000,00	PEAKS DB
1	53642	EGU86483.1	Y.SSSITLNTDNPPR.R	N	25.5	1400.69	13	-58.7	701.287	2	44.59	0	3	F3:9241	90329500ploci_O,raw	0	0	473	485			PEAKS DB
1	53642	EGU86483.1	H.D(+42.01)FFILAQGTGTYSSSITLNTDNPPR.R	N	25.21	2756.33	25	-15.8	919.738	3	52.26	36100	3	F3:10775	90329500ploci_O,raw	1	1	461	485	Acetylation (N-term)	D1:Acetylation (N-term):1000,00	PEAKS DB
1	53642	EGU86483.1	V.IHVTNSLSTSLNGTSM(+15.99)HWHGIR.Q	N	24.85	2463.21	22	-19.9	616.797	4	108.31	0	1	F1:33267	811302941plo_UL,raw	0	0	104	125	Oxidation (M)	M16:Oxidation (M):1000,00	PEAKS DB
1	53642	EGU86483.1	K.TVEDANWNDLETATVGK.N	N	23.25	1861.87	17	17	621.645	3	49.23	151000	4	F4:10323	90329501ploci_lakazaZYMO,raw	1	1	375	391			PEAKS DB
1	53642	EGU86483.1	R.YDIIVTADQADVA.D	N	23.13	1392.68	13	4	697.349	2	34.65	0	1	F1:8294	811302941plo_UL,raw	0	0	303	315			PEAKS DB
1	53642	EGU86483.1	R.EYWLELTDVTVAPDGYSR.S	N	23.08	2113	18	35	1057.55	2	84.42	0	4	F4:17371	90329501ploci_lakazaZYMO,raw	0	0	63	80			PEAKS DB
1	53642	EGU86483.1	T.D(+42.01)NIVPYISK.T	N	22.43	1089.57	9	-25.6	545.774	2	35.08	297000	2	F2:7376	90329499ploci_N,raw	1	1	366	374	Acetylation (N-term)	D1:Acetylation (N-term):1000,00	PEAKS DB
1	53642	EGU86483.1	T.VAPDGYSR.S	N	22.04	863.414	8	36.3	432.733	2	49.05	1280000	4	F4:10302	90329501ploci_lakazaZYMO,raw	2	2	73	80			PEAKS DB
1	53642	EGU86483.1	L.VNAAVDTHWK.F	N	21.33	1139.57	10	43.7	570.822	2	52.61	0	4	F4:11010	90329501ploci_lakazaZYMO,raw	0	0	260	269			PEAKS DB
1	53642	EGU86483.1	D.GVSSITQC(+57.02)PLAVGESVTYTWK.A	N	21.28	2282.13	21	-0.1	761.721	3	75.5	0	4	F4:15709	90329501ploci_lakazaZYMO,raw	0	0	134	154	Carbamidomethylation	C8:Carbamidomethylation:1000,00	PEAKS DB
1	53642	EGU86483.1	R.S(+42.01)AMAVNGTIPG.P	N	21.26	1058.51	11	37.3	530.275	2	35.68	22500000	2	F2:7483	90329499ploci_N,raw	1	1	81	91	Acetylation (N-term)	S1:Acetylation (N-term):1000,00	PEAKS DB
1	53642	EGU86483.1	K.NTAGLFK.W	N	21.2	749.407	7	-15.1	375.708	2	26.48	158000	4	F4:5822	90329501ploci_lakazaZYMO,raw	1	1	392	398			PEAKS DB
1	53642	EGU86483.1	R.RDTAMLPANGY.L	N	21.1	1207.57	11	59.6	604.826	2	64.91	0	1	F1:16830	811302941plo_UL,raw	0	0	486	496			PEAKS DB
1	53642	EGU86483.1	K.NTAGLFKWM(+15.99)LN.S	N	21.08	1309.65	11	11	655.817	2	46.97	281000	3	F3:9709	90329500ploci_O,raw	1	1	392	402	Oxidation (M)	M9:Oxidation (M):1000,00	PEAKS DB
1	53642	EGU86483.1	D.N(+42.01)IVPYISK.T	N	20.97	974.544	8	18.4	488.284	2	48.31	199000	2	F2:9867	90329499ploci_N,raw	1	1	367	374	Acetylation (N-term)	N1:Acetylation (N-term):1000,00	PEAKS DB
1	53642	EGU86483.1	P.QAAC(+57.02)SDNDSTDNIK.G	N	20.83	1537.63	14	42.5	513.577	3	59.16	24400	4	F4:12368	90329501ploci_lakazaZYMO,raw	1	1	325	338	Carbamidomethylation	C4:Carbamidomethylation:1000,00	PEAKS DB
1	53642	EGU86483.1	K.L(+42.01)LQFLPAGILC(+57.02)LSQVYAR.S	Y	20.76	2103.16	18	-29.4	702.043	3	76.22	0	4	F4:15842	90329501ploci_lakazaZYMO,raw	0	0	3	20	Acetylation (N-term)	Carbamidomethylation	L1:Acetylation (N-term):1000,00	C11:Carbamidomethylation:1000,00	PEAKS DB
1	53642	EGU86483.1	K.T(+42.01)VEDANWNDLETATVGK.N	N	20.57	1903.88	17	4.5	952.943	2	75.3	92600	2	F2:15021	90329499ploci_N,raw	1	1	375	391	Acetylation (N-term)	T1:Acetylation (N-term):1000,00	PEAKS DB
1	53642	EGU86483.1	R.FNVSFESGTSYR.M	N	19.82	1392.63	12	-1.2	697.322	2	81.14	0	1	F1:21933	811302941plo_UL,raw	0	0	245	256			PEAKS DB
1	53642	EGU86483.1	G.TGTYSSSITLNTDNPPRR.D	N	19.7	1978.97	18	-21.6	990.462	2	54.37	172000	2	F2:11029	90329499ploci_N,raw	1	1	469	486			PEAKS DB
1	53642	EGU86483.1	R.RDTAMLPAN.G	N	19.47	987.481	9	53	494.757	2	30.53	687000	3	F3:6522	90329500ploci_O,raw	1	1	486	494			PEAKS DB
1	53642	EGU86483.1	I.TLNTDNPPR.R	N	19.26	1026.51	9	-7.3	514.262	2	35.72	89500	4	F4:7648	90329501ploci_lakazaZYMO,raw	1	1	477	485			PEAKS DB
1	53642	EGU86483.1	R.L(+42.01)VNAAVDTHWK.F	N	19.11	1294.67	11	-57.9	648.297	2	24.04	156000	2	F2:5197	90329499ploci_N,raw	1	1	259	269	Acetylation (N-term)	L1:Acetylation (N-term):1000,00	PEAKS DB
1	53642	EGU86483.1	R.S(+42.01)AMAVNGTIPGP.T	N	19.08	1155.56	12	44.8	578.808	2	39.95	413000	2	F2:8261	90329499ploci_N,raw	1	1	81	92	Acetylation (N-term)	S1:Acetylation (N-term):1000,00	PEAKS DB
1	53642	EGU86483.1	T.D(+42.01)GC(+57.02)DDETDNIVPYISK.T	N	18.88	1881.79	16	29.4	941.932	2	77.45	0	1	F1:20677	811302941plo_UL,raw	0	0	359	374	Acetylation (N-term)	Carbamidomethylation	D1:Acetylation (N-term):1000,00	C3:Carbamidomethylation:1000,00	PEAKS DB
1	53642	EGU86483.1	T.DVTVAPDGYSR.S	N	18.81	1178.56	11	13.2	590.288	2	40.25	164000	2	F2:8299	90329499ploci_N,raw	1	1	70	80			PEAKS DB
1	53642	EGU86483.1	R.S(+42.01)PLHQLNR.R	Y	18.62	1005.54	8	50.5	336.203	3	55.29	0	1	F1:14105	811302941plo_UL,raw	0	0	21	28	Acetylation (N-term)	S1:Acetylation (N-term):1000,00	PEAKS DB
1	53642	EGU86483.1	P.YISKTVEDANWNDLETATVGK.N	N	18.24	2353.14	21	11.7	785.398	3	74.78	0	1	F1:19813	811302941plo_UL,raw	0	0	371	391			PEAKS DB
1	53642	EGU86483.1	A.GILC(+57.02)LSQVYARSPLHQLNR.R	Y	18.12	2224.19	19	-34.6	742.378	3	87.4	0	1	F1:24428	811302941plo_UL,raw	0	0	10	28	Carbamidomethylation	C4:Carbamidomethylation:1000,00	PEAKS DB
1	53642	EGU86483.1	S.QTGTRFNVSFESGTSYRM(+15.99)R.L	Y	18.1	2239.04	19	26.5	747.38	3	72.89	36800	4	F4:15216	90329501ploci_lakazaZYMO,raw	1	1	240	258	Oxidation (M)	M18:Oxidation (M):1000,00	PEAKS DB
1	53642	EGU86483.1	R.R(+42.01)DTAMLPA.N	N	17.91	915.448	8	-26.3	458.723	2	45.18	888000	4	F4:9598	90329501ploci_lakazaZYMO,raw	1	1	486	493	Acetylation (N-term)	R1:Acetylation (N-term):1000,00	PEAKS DB
1	53642	EGU86483.1	N.D(+42.01)LETATVGK.N	N	17.57	974.492	9	20	488.247	2	54.05	90600	3	F3:11127	90329500ploci_O,raw	1	1	383	391	Acetylation (N-term)	D1:Acetylation (N-term):1000,00	PEAKS DB
1	53642	EGU86483.1	R.SPLHQLNR.R	Y	17.32	963.525	8	-36.3	482.748	2	49.46	844000	2	F2:10098	90329499ploci_N,raw	2	2	21	28			PEAKS DB
1	53642	EGU86483.1	R.AIPQAAC(+57.02)SDN.D	N	17.26	1045.45	10	-27	523.718	2	60.56	0	1	F1:15566	811302941plo_UL,raw	0	0	322	331	Carbamidomethylation	C7:Carbamidomethylation:1000,00	PEAKS DB
1	53642	EGU86483.1	F.WMRAIPQAAC(+57.02)SDNDSTDNIK.G	N	17.17	2292.03	20	-4.4	765.013	3	103.57	0	1	F1:31264	811302941plo_UL,raw	0	0	319	338	Carbamidomethylation	C10:Carbamidomethylation:1000,00	PEAKS DB
1	53642	EGU86483.1	P.FETTVLDLGM(+15.99)GQR.Y	Y	17.09	1481.72	13	-11.2	494.903	3	59.92	377000	2	F2:12078	90329499ploci_N,raw	1	1	290	302	Oxidation (M)	M10:Oxidation (M):1000,00	PEAKS DB
1	53642	EGU86483.1	E.S(+42.01)SIEQEDSGV	N	17.04	1091.46	10	38.1	546.763	2	37.89	0	4	F4:8060	90329501ploci_lakazaZYMO,raw	0	0	557	566	Acetylation (N-term)	S1:Acetylation (N-term):1000,00	PEAKS DB
1	53642	EGU86483.1	R.A(+42.01)IPQAAC(+57.02)SD.N	N	16.99	973.418	9	35.7	487.733	2	35.02	0	1	F1:8393	811302941plo_UL,raw	0	0	322	330	Acetylation (N-term)	Carbamidomethylation	A1:Acetylation (N-term):1000,00	C7:Carbamidomethylation:1000,00	PEAKS DB
1	53642	EGU86483.1	T.L(+42.01)NTDNPPR.R	N	16.82	967.472	8	-30.1	484.713	2	40.1	768000	3	F3:8370	90329500ploci_O,raw	1	1	478	485	Acetylation (N-term)	L1:Acetylation (N-term):1000,00	PEAKS DB
1	53642	EGU86483.1	R.AC(+57.02)SGNTASTR.S	N	16.76	1023.44	10	91.9	512.757	2	32.65	0	3	F3:6950	90329500ploci_O,raw	0	0	30	39	Carbamidomethylation	C2:Carbamidomethylation:1000,00	PEAKS DB
1	53642	EGU86483.1	S.T(+42.01)EAVDTGVTR.E	N	16.17	1089.53	10	-67.2	545.736	2	86.56	0	1	F1:24050	811302941plo_UL,raw	0	0	53	62	Acetylation (N-term)	T1:Acetylation (N-term):1000,00	PEAKS DB
1	53642	EGU86483.1	N.G(+42.01)TNVYGDDDSSSQTGTR.F	Y	16.02	1800.74	17	32.7	901.407	2	82.84	0	1	F1:22551	811302941plo_UL,raw	0	0	228	244	Acetylation (N-term)	G1:Acetylation (N-term):1000,00	PEAKS DB
1	53642	EGU86483.1	R.D(+42.01)TAMLPANGYL.V	N	15.96	1206.56	11	-43	604.241	2	58.75	279000	3	F3:12092	90329500ploci_O,raw	1	1	487	497	Acetylation (N-term)	D1:Acetylation (N-term):1000,00	PEAKS DB
1	53642	EGU86483.1	M(+42.01)(+15.99)KLLQFLPAGILC(+57.02)LSQVYARSPLHQLNR.R	Y	15.47	3323.8	28	-23.2	1108.91	3	135.38	0	1	F1:43577	811302941plo_UL,raw	0	0	1	28	Acetylation (N-term)	Oxidation (M)	Carbamidomethylation	M1:Acetylation (N-term):1000,00	M1:Oxidation (M):1000,00	C13:Carbamidomethylation:1000,00	PEAKS DB
1	53642	EGU86483.1	T.D(+42.01)VTVAPDGYSR.S	N	15.4	1220.57	11	11.9	611.293	2	52.75	413000	2	F2:10752	90329499ploci_N,raw	1	1	70	80	Acetylation (N-term)	D1:Acetylation (N-term):1000,00	PEAKS DB
1	53642	EGU86483.1	R.SPLHQLN.R	Y	15.38	807.424	7	-24.2	404.696	2	41.82	0	3	F3:8705	90329500ploci_O,raw	0	0	21	27			PEAKS DB
1	53642	EGU86483.1	D.G(+42.01)VSSITQC(+57.02)PLAVGESVTYTWK.A	N	15.21	2324.14	21	-8.1	582.037	4	104.69	0	1	F1:31747	811302941plo_UL,raw	0	0	134	154	Acetylation (N-term)	Carbamidomethylation	G1:Acetylation (N-term):1000,00	C8:Carbamidomethylation:1000,00	PEAKS DB
1	53642	EGU86483.1	L.N(+42.01)GTSMHWHGIR.Q	N	15.21	1336.61	11	-32.1	669.295	2	66.93	571000	4	F4:13993	90329501ploci_lakazaZYMO,raw	1	1	115	125	Acetylation (N-term)	N1:Acetylation (N-term):1000,00	PEAKS DB
1	53642	EGU86483.1	C.SGNTASTR.S	N	15.11	792.373	8	80.2	397.222	2	19.58	1280000	2	F2:4290	90329499ploci_N,raw	1	1	32	39			PEAKS DB
1	53645	EWZ30878.1	R.YDIIVTADQADVADNFWMR.A	N	179.89	2242.04	19	3.2	1122.03	2	121.4	0	1	F1:38783	811302941plo_UL,raw	0	0	303	321			PEAKS DB
1	53645	EWZ30878.1	R.YDIIVTADQADVADNFWM(+15.99)R.A	N	137.55	2258.03	19	2.4	753.686	3	111.46	0	1	F1:34577	811302941plo_UL,raw	0	0	303	321	Oxidation (M)	M18:Oxidation (M):1000,00	PEAKS DB
1	53645	EWZ30878.1	H.TSEGFALQFLER.S	N	101.01	1396.7	12	4.4	699.36	2	101.92	224000	1	F1:30571	811302941plo_UL,raw	1	1	519	530			PEAKS DB
1	53645	EWZ30878.1	T.ADQADVADNFWMR.A	N	97.94	1537.66	13	3.6	769.841	2	88.45	0	1	F1:24866	811302941plo_UL,raw	0	0	309	321			PEAKS DB
1	53645	EWZ30878.1	D.QADVADNFWMR.A	N	81.58	1351.6	11	2.6	676.808	2	85.23	171000	1	F1:23507	811302941plo_UL,raw	1	1	311	321			PEAKS DB
1	53645	EWZ30878.1	N.AAVDTHWK.F	N	80.41	926.461	8	2.1	464.239	2	31.85	0	1	F1:7568	811302941plo_UL,raw	0	0	262	269			PEAKS DB
1	53645	EWZ30878.1	S.EGFALQFLER.S	N	77.93	1208.62	10	1.9	605.318	2	101.26	0	1	F1:30298	811302941plo_UL,raw	0	0	521	530			PEAKS DB
1	53645	EWZ30878.1	W.HTSEGFALQFLER.S	N	77.73	1533.76	13	1.8	512.261	3	90.54	0	1	F1:25731	811302941plo_UL,raw	0	0	518	530			PEAKS DB
1	53645	EWZ30878.1	F.ALQFLER.S	N	76.87	875.486	7	0.7	438.751	2	62.09	11000000	1	F1:16016	811302941plo_UL,raw	3	3	524	530			PEAKS DB
1	53645	EWZ30878.1	D.VADNFWMR.A	N	71.64	1037.48	8	2.6	519.746	2	76.43	0	1	F1:20362	811302941plo_UL,raw	0	0	314	321			PEAKS DB
1	53645	EWZ30878.1	V.N(+42.01)AAVDTHWK.F	N	70.25	1082.51	9	36.6	542.284	2	39.52	113000	1	F1:9622	811302941plo_UL,raw	1	1	261	269	Acetylation (N-term)	N1:Acetylation (N-term):1000,00	PEAKS DB
1	53645	EWZ30878.1	S.S(+42.01)ITLNTDNPPR.R	N	63.59	1268.64	11	7.8	635.309	2	47.18	159000	3	F3:9730	90329500ploci_O,raw	1	1	475	485	Acetylation (N-term)	S1:Acetylation (N-term):1000,00	PEAKS DB
1	53645	EWZ30878.1	R.A(+42.01)C(+57.02)SGNTASTR.S	N	62.41	1065.45	10	1.9	533.734	2	22.79	188000	1	F1:5253	811302941plo_UL,raw	1	1	30	39	Acetylation (N-term)	Carbamidomethylation	A1:Acetylation (N-term):1000,00	C2:Carbamidomethylation:1000,00	PEAKS DB
1	53645	EWZ30878.1	G.FALQFLER.S	N	61.06	1022.55	8	0.9	512.285	2	92.66	0	1	F1:26663	811302941plo_UL,raw	0	0	523	530			PEAKS DB
1	53645	EWZ30878.1	S.S(+42.01)SITLNTDNPPR.R	N	60.2	1355.67	12	8.8	678.824	2	46	12900000	3	F3:9568	90329500ploci_O,raw	3	3	474	485	Acetylation (N-term)	S1:Acetylation (N-term):1000,00	PEAKS DB
1	53645	EWZ30878.1	F.A(+42.01)LQFLER.S	N	56.63	917.497	7	3.3	459.757	2	77.36	0	1	F1:20647	811302941plo_UL,raw	0	0	524	530	Acetylation (N-term)	A1:Acetylation (N-term):1000,00	PEAKS DB
1	53645	EWZ30878.1	E.GFALQFLER.S	N	55.1	1079.58	9	2.9	540.797	2	97.14	0	1	F1:28570	811302941plo_UL,raw	0	0	522	530			PEAKS DB
1	53645	EWZ30878.1	H.IGWHTSEGFALQFLER.S	N	50.88	1889.94	16	1.1	630.989	3	111.31	0	1	F1:34513	811302941plo_UL,raw	0	0	515	530			PEAKS DB
1	53645	EWZ30878.1	L.NTDNPPR.R	N	49.8	812.378	7	34.1	407.196	2	17.87	1030000	3	F3:3939	90329500ploci_O,raw	1	1	479	485			PEAKS DB
1	53645	EWZ30878.1	R.YDIIVTADQADVADNF.W	N	47.79	1768.82	16	43.8	885.424	2	78.22	326000	3	F3:15835	90329500ploci_O,raw	1	1	303	318			PEAKS DB
1	53645	EWZ30878.1	R.LVNAAVDTHWK.F	N	41.94	1252.66	11	-32.7	627.294	2	54.37	115000	3	F3:11193	90329500ploci_O,raw	1	1	259	269			PEAKS DB
1	53645	EWZ30878.1	R.RAC(+57.02)SGNTASTR.S	N	40.59	1179.54	11	-5	590.755	2	17.6	1240000	3	F3:3867	90329500ploci_O,raw	1	1	29	39	Carbamidomethylation	C3:Carbamidomethylation:1000,00	PEAKS DB
1	53645	EWZ30878.1	R.LVNAAVDTH.W	N	38.34	938.482	9	35.8	470.249	2	31.21	38200000	3	F3:6701	90329500ploci_O,raw	6	6	259	267			PEAKS DB
1	53645	EWZ30878.1	R.M(+42.01)(+15.99)RLVNAAVDTHWK.F	N	38.23	1597.8	13	-41.2	533.587	3	72.19	0	1	F1:19003	811302941plo_UL,raw	0	0	257	269	Acetylation (N-term)	Oxidation (M)	M1:Acetylation (N-term):1000,00	M1:Oxidation (M):1000,00	PEAKS DB
1	53645	EWZ30878.1	Q.ADVADNFWMR.A	N	37.5	1223.54	10	18.5	612.768	2	18.87	1180000	3	F3:4161	90329500ploci_O,raw	3	3	312	321			PEAKS DB
1	53645	EWZ30878.1	E.AVDTGVTR.E	N	37.17	817.429	8	20.1	409.716	2	45.31	1960000	3	F3:9408	90329500ploci_O,raw	3	3	55	62			PEAKS DB
1	53645	EWZ30878.1	V.TVAPDGYSR.S	N	36.22	964.461	9	-13.2	483.235	2	24.75	698000	4	F4:5417	90329501ploci_lakazaZYMO,raw	4	4	72	80			PEAKS DB
1	53645	EWZ30878.1	H.DFFILAQGTGTYSSSITLNTDNPPR.R	N	36.06	2714.32	25	-3.8	905.746	3	49.22	0	3	F3:10162	90329500ploci_O,raw	0	0	461	485			PEAKS DB
1	53645	EWZ30878.1	Q.ADVADNFWM(+15.99)R.A	N	35.87	1239.53	10	-18.5	620.757	2	27.28	304000	2	F2:5857	90329499ploci_N,raw	1	1	312	321	Oxidation (M)	M9:Oxidation (M):1000,00	PEAKS DB
1	53645	EWZ30878.1	K.WMLNSTSMLVD.W	N	34.4	1295.59	11	36	432.886	3	83.69	0	1	F1:22874	811302941plo_UL,raw	0	0	399	409			PEAKS DB
1	53645	EWZ30878.1	D.VADNFWM(+15.99)R.A	N	34.01	1053.47	8	2.2	527.744	2	63.75	0	1	F1:16504	811302941plo_UL,raw	0	0	314	321	Oxidation (M)	M7:Oxidation (M):1000,00	PEAKS DB
1	53645	EWZ30878.1	I.VTADQADVADNFWMR.A	N	31.19	1737.78	15	19.3	869.884	2	46.32	84600	3	F3:9598	90329500ploci_O,raw	1	1	307	321			PEAKS DB
1	53645	EWZ30878.1	T.V(+42.01)LDLGM(+15.99)GQR.Y	N	30.96	1045.52	9	21.8	523.78	2	30.31	31700	1	F1:7155	811302941plo_UL,raw	1	1	294	302	Acetylation (N-term)	Oxidation (M)	V1:Acetylation (N-term):1000,00	M6:Oxidation (M):1000,00	PEAKS DB
1	53645	EWZ30878.1	V.G(+42.01)ESVTYTWK.A	N	30.61	1111.52	9	50	556.789	2	24.11	200000	2	F2:5189	90329499ploci_N,raw	1	1	146	154	Acetylation (N-term)	G1:Acetylation (N-term):1000,00	PEAKS DB
1	53645	EWZ30878.1	R.MRLVNAAVDTHWK.F	N	30.48	1539.8	13	31.6	514.272	3	49.93	68500	3	F3:10316	90329500ploci_O,raw	1	1	257	269			PEAKS DB
1	53645	EWZ30878.1	S.ESSIEQEDSGV	N	29.12	1178.49	11	40.2	590.272	2	56.57	12900000	2	F2:11452	90329499ploci_N,raw	2	2	556	566			PEAKS DB
1	53645	EWZ30878.1	Q.A(+42.01)DVADNFWMR.A	N	28.99	1265.55	10	12.6	633.784	2	48.52	167000	2	F2:9916	90329499ploci_N,raw	2	2	312	321	Acetylation (N-term)	A1:Acetylation (N-term):1000,00	PEAKS DB
1	53645	EWZ30878.1	T.EAVDTGVTR.E	N	28.98	946.472	9	24.7	474.258	2	45.5	276000	4	F4:9584	90329501ploci_lakazaZYMO,raw	3	3	54	62			PEAKS DB
1	53645	EWZ30878.1	T.VLDLGMGQR.Y	N	28.67	987.517	9	38.4	494.788	2	37.49	1080000	4	F4:7972	90329501ploci_lakazaZYMO,raw	2	2	294	302			PEAKS DB
1	53645	EWZ30878.1	R.AIPQAAC(+57.02)SDNDSTDNIK.G	N	27.96	1818.81	17	-28.5	910.384	2	50.85	0	1	F1:12838	811302941plo_UL,raw	0	0	322	338	Carbamidomethylation	C7:Carbamidomethylation:1000,00	PEAKS DB
1	53645	EWZ30878.1	Q.SESSIEQEDSGV	N	27.2	1265.53	12	64.5	633.816	2	54.82	14500	4	F4:11457	90329501ploci_lakazaZYMO,raw	1	1	555	566			PEAKS DB
1	53645	EWZ30878.1	V.A(+42.01)DNFWMR.A	N	26.81	980.417	7	33.1	491.236	2	29.03	0	4	F4:6305	90329501ploci_lakazaZYMO,raw	0	0	315	321	Acetylation (N-term)	A1:Acetylation (N-term):1000,00	PEAKS DB
1	53645	EWZ30878.1	Y.SSSITLNTDNPPR.R	N	25.5	1400.69	13	-58.7	701.287	2	44.59	0	3	F3:9241	90329500ploci_O,raw	0	0	473	485			PEAKS DB
1	53645	EWZ30878.1	H.D(+42.01)FFILAQGTGTYSSSITLNTDNPPR.R	N	25.21	2756.33	25	-15.8	919.738	3	52.26	36100	3	F3:10775	90329500ploci_O,raw	1	1	461	485	Acetylation (N-term)	D1:Acetylation (N-term):1000,00	PEAKS DB
1	53645	EWZ30878.1	V.IHVTNSLSTSLNGTSM(+15.99)HWHGIR.Q	N	24.85	2463.21	22	-19.9	616.797	4	108.31	0	1	F1:33267	811302941plo_UL,raw	0	0	104	125	Oxidation (M)	M16:Oxidation (M):1000,00	PEAKS DB
1	53645	EWZ30878.1	K.TVEDANWNDLETATVGK.N	N	23.25	1861.87	17	17	621.645	3	49.23	151000	4	F4:10323	90329501ploci_lakazaZYMO,raw	1	1	375	391			PEAKS DB
1	53645	EWZ30878.1	R.YDIIVTADQADVA.D	N	23.13	1392.68	13	4	697.349	2	34.65	0	1	F1:8294	811302941plo_UL,raw	0	0	303	315			PEAKS DB
1	53645	EWZ30878.1	R.EYWLELTDVTVAPDGYSR.S	N	23.08	2113	18	35	1057.55	2	84.42	0	4	F4:17371	90329501ploci_lakazaZYMO,raw	0	0	63	80			PEAKS DB
1	53645	EWZ30878.1	T.D(+42.01)NIVPYISK.T	N	22.43	1089.57	9	-25.6	545.774	2	35.08	297000	2	F2:7376	90329499ploci_N,raw	1	1	366	374	Acetylation (N-term)	D1:Acetylation (N-term):1000,00	PEAKS DB
1	53645	EWZ30878.1	T.VAPDGYSR.S	N	22.04	863.414	8	36.3	432.733	2	49.05	1280000	4	F4:10302	90329501ploci_lakazaZYMO,raw	2	2	73	80			PEAKS DB
1	53645	EWZ30878.1	L.VNAAVDTHWK.F	N	21.33	1139.57	10	43.7	570.822	2	52.61	0	4	F4:11010	90329501ploci_lakazaZYMO,raw	0	0	260	269			PEAKS DB
1	53645	EWZ30878.1	D.GVSSITQC(+57.02)PLAVGESVTYTWK.A	N	21.28	2282.13	21	-0.1	761.721	3	75.5	0	4	F4:15709	90329501ploci_lakazaZYMO,raw	0	0	134	154	Carbamidomethylation	C8:Carbamidomethylation:1000,00	PEAKS DB
1	53645	EWZ30878.1	R.S(+42.01)AMAVNGTIPG.P	N	21.26	1058.51	11	37.3	530.275	2	35.68	22500000	2	F2:7483	90329499ploci_N,raw	1	1	81	91	Acetylation (N-term)	S1:Acetylation (N-term):1000,00	PEAKS DB
1	53645	EWZ30878.1	K.NTAGLFK.W	N	21.2	749.407	7	-15.1	375.708	2	26.48	158000	4	F4:5822	90329501ploci_lakazaZYMO,raw	1	1	392	398			PEAKS DB
1	53645	EWZ30878.1	R.RDTAMLPANGY.L	N	21.1	1207.57	11	59.6	604.826	2	64.91	0	1	F1:16830	811302941plo_UL,raw	0	0	486	496			PEAKS DB
1	53645	EWZ30878.1	K.NTAGLFKWM(+15.99)LN.S	N	21.08	1309.65	11	11	655.817	2	46.97	281000	3	F3:9709	90329500ploci_O,raw	1	1	392	402	Oxidation (M)	M9:Oxidation (M):1000,00	PEAKS DB
1	53645	EWZ30878.1	D.N(+42.01)IVPYISK.T	N	20.97	974.544	8	18.4	488.284	2	48.31	199000	2	F2:9867	90329499ploci_N,raw	1	1	367	374	Acetylation (N-term)	N1:Acetylation (N-term):1000,00	PEAKS DB
1	53645	EWZ30878.1	P.QAAC(+57.02)SDNDSTDNIK.G	N	20.83	1537.63	14	42.5	513.577	3	59.16	24400	4	F4:12368	90329501ploci_lakazaZYMO,raw	1	1	325	338	Carbamidomethylation	C4:Carbamidomethylation:1000,00	PEAKS DB
1	53645	EWZ30878.1	K.L(+42.01)LQFLPAGILC(+57.02)LSQVYAR.S	Y	20.76	2103.16	18	-29.4	702.043	3	76.22	0	4	F4:15842	90329501ploci_lakazaZYMO,raw	0	0	3	20	Acetylation (N-term)	Carbamidomethylation	L1:Acetylation (N-term):1000,00	C11:Carbamidomethylation:1000,00	PEAKS DB
1	53645	EWZ30878.1	K.T(+42.01)VEDANWNDLETATVGK.N	N	20.57	1903.88	17	4.5	952.943	2	75.3	92600	2	F2:15021	90329499ploci_N,raw	1	1	375	391	Acetylation (N-term)	T1:Acetylation (N-term):1000,00	PEAKS DB
1	53645	EWZ30878.1	R.FNVSFESGTSYR.M	N	19.82	1392.63	12	-1.2	697.322	2	81.14	0	1	F1:21933	811302941plo_UL,raw	0	0	245	256			PEAKS DB
1	53645	EWZ30878.1	G.TGTYSSSITLNTDNPPRR.D	N	19.7	1978.97	18	-21.6	990.462	2	54.37	172000	2	F2:11029	90329499ploci_N,raw	1	1	469	486			PEAKS DB
1	53645	EWZ30878.1	R.RDTAMLPAN.G	N	19.47	987.481	9	53	494.757	2	30.53	687000	3	F3:6522	90329500ploci_O,raw	1	1	486	494			PEAKS DB
1	53645	EWZ30878.1	I.TLNTDNPPR.R	N	19.26	1026.51	9	-7.3	514.262	2	35.72	89500	4	F4:7648	90329501ploci_lakazaZYMO,raw	1	1	477	485			PEAKS DB
1	53645	EWZ30878.1	R.L(+42.01)VNAAVDTHWK.F	N	19.11	1294.67	11	-57.9	648.297	2	24.04	156000	2	F2:5197	90329499ploci_N,raw	1	1	259	269	Acetylation (N-term)	L1:Acetylation (N-term):1000,00	PEAKS DB
1	53645	EWZ30878.1	R.S(+42.01)AMAVNGTIPGP.T	N	19.08	1155.56	12	44.8	578.808	2	39.95	413000	2	F2:8261	90329499ploci_N,raw	1	1	81	92	Acetylation (N-term)	S1:Acetylation (N-term):1000,00	PEAKS DB
1	53645	EWZ30878.1	T.D(+42.01)GC(+57.02)DDETDNIVPYISK.T	N	18.88	1881.79	16	29.4	941.932	2	77.45	0	1	F1:20677	811302941plo_UL,raw	0	0	359	374	Acetylation (N-term)	Carbamidomethylation	D1:Acetylation (N-term):1000,00	C3:Carbamidomethylation:1000,00	PEAKS DB
1	53645	EWZ30878.1	T.DVTVAPDGYSR.S	N	18.81	1178.56	11	13.2	590.288	2	40.25	164000	2	F2:8299	90329499ploci_N,raw	1	1	70	80			PEAKS DB
1	53645	EWZ30878.1	R.S(+42.01)PLHQLNR.R	Y	18.62	1005.54	8	50.5	336.203	3	55.29	0	1	F1:14105	811302941plo_UL,raw	0	0	21	28	Acetylation (N-term)	S1:Acetylation (N-term):1000,00	PEAKS DB
1	53645	EWZ30878.1	P.YISKTVEDANWNDLETATVGK.N	N	18.24	2353.14	21	11.7	785.398	3	74.78	0	1	F1:19813	811302941plo_UL,raw	0	0	371	391			PEAKS DB
1	53645	EWZ30878.1	A.GILC(+57.02)LSQVYARSPLHQLNR.R	Y	18.12	2224.19	19	-34.6	742.378	3	87.4	0	1	F1:24428	811302941plo_UL,raw	0	0	10	28	Carbamidomethylation	C4:Carbamidomethylation:1000,00	PEAKS DB
1	53645	EWZ30878.1	S.QTGTRFNVSFESGTSYRM(+15.99)R.L	Y	18.1	2239.04	19	26.5	747.38	3	72.89	36800	4	F4:15216	90329501ploci_lakazaZYMO,raw	1	1	240	258	Oxidation (M)	M18:Oxidation (M):1000,00	PEAKS DB
1	53645	EWZ30878.1	R.R(+42.01)DTAMLPA.N	N	17.91	915.448	8	-26.3	458.723	2	45.18	888000	4	F4:9598	90329501ploci_lakazaZYMO,raw	1	1	486	493	Acetylation (N-term)	R1:Acetylation (N-term):1000,00	PEAKS DB
1	53645	EWZ30878.1	N.D(+42.01)LETATVGK.N	N	17.57	974.492	9	20	488.247	2	54.05	90600	3	F3:11127	90329500ploci_O,raw	1	1	383	391	Acetylation (N-term)	D1:Acetylation (N-term):1000,00	PEAKS DB
1	53645	EWZ30878.1	R.SPLHQLNR.R	Y	17.32	963.525	8	-36.3	482.748	2	49.46	844000	2	F2:10098	90329499ploci_N,raw	2	2	21	28			PEAKS DB
1	53645	EWZ30878.1	R.AIPQAAC(+57.02)SDN.D	N	17.26	1045.45	10	-27	523.718	2	60.56	0	1	F1:15566	811302941plo_UL,raw	0	0	322	331	Carbamidomethylation	C7:Carbamidomethylation:1000,00	PEAKS DB
1	53645	EWZ30878.1	F.WMRAIPQAAC(+57.02)SDNDSTDNIK.G	N	17.17	2292.03	20	-4.4	765.013	3	103.57	0	1	F1:31264	811302941plo_UL,raw	0	0	319	338	Carbamidomethylation	C10:Carbamidomethylation:1000,00	PEAKS DB
1	53645	EWZ30878.1	P.FETTVLDLGM(+15.99)GQR.Y	Y	17.09	1481.72	13	-11.2	494.903	3	59.92	377000	2	F2:12078	90329499ploci_N,raw	1	1	290	302	Oxidation (M)	M10:Oxidation (M):1000,00	PEAKS DB
1	53645	EWZ30878.1	E.S(+42.01)SIEQEDSGV	N	17.04	1091.46	10	38.1	546.763	2	37.89	0	4	F4:8060	90329501ploci_lakazaZYMO,raw	0	0	557	566	Acetylation (N-term)	S1:Acetylation (N-term):1000,00	PEAKS DB
1	53645	EWZ30878.1	R.A(+42.01)IPQAAC(+57.02)SD.N	N	16.99	973.418	9	35.7	487.733	2	35.02	0	1	F1:8393	811302941plo_UL,raw	0	0	322	330	Acetylation (N-term)	Carbamidomethylation	A1:Acetylation (N-term):1000,00	C7:Carbamidomethylation:1000,00	PEAKS DB
1	53645	EWZ30878.1	T.L(+42.01)NTDNPPR.R	N	16.82	967.472	8	-30.1	484.713	2	40.1	768000	3	F3:8370	90329500ploci_O,raw	1	1	478	485	Acetylation (N-term)	L1:Acetylation (N-term):1000,00	PEAKS DB
1	53645	EWZ30878.1	R.AC(+57.02)SGNTASTR.S	N	16.76	1023.44	10	91.9	512.757	2	32.65	0	3	F3:6950	90329500ploci_O,raw	0	0	30	39	Carbamidomethylation	C2:Carbamidomethylation:1000,00	PEAKS DB
1	53645	EWZ30878.1	S.T(+42.01)EAVDTGVTR.E	N	16.17	1089.53	10	-67.2	545.736	2	86.56	0	1	F1:24050	811302941plo_UL,raw	0	0	53	62	Acetylation (N-term)	T1:Acetylation (N-term):1000,00	PEAKS DB
1	53645	EWZ30878.1	N.G(+42.01)TNVYGDDDSSSQTGTR.F	Y	16.02	1800.74	17	32.7	901.407	2	82.84	0	1	F1:22551	811302941plo_UL,raw	0	0	228	244	Acetylation (N-term)	G1:Acetylation (N-term):1000,00	PEAKS DB
1	53645	EWZ30878.1	R.D(+42.01)TAMLPANGYL.V	N	15.96	1206.56	11	-43	604.241	2	58.75	279000	3	F3:12092	90329500ploci_O,raw	1	1	487	497	Acetylation (N-term)	D1:Acetylation (N-term):1000,00	PEAKS DB
1	53645	EWZ30878.1	M(+42.01)(+15.99)KLLQFLPAGILC(+57.02)LSQVYARSPLHQLNR.R	Y	15.47	3323.8	28	-23.2	1108.91	3	135.38	0	1	F1:43577	811302941plo_UL,raw	0	0	1	28	Acetylation (N-term)	Oxidation (M)	Carbamidomethylation	M1:Acetylation (N-term):1000,00	M1:Oxidation (M):1000,00	C13:Carbamidomethylation:1000,00	PEAKS DB
1	53645	EWZ30878.1	T.D(+42.01)VTVAPDGYSR.S	N	15.4	1220.57	11	11.9	611.293	2	52.75	413000	2	F2:10752	90329499ploci_N,raw	1	1	70	80	Acetylation (N-term)	D1:Acetylation (N-term):1000,00	PEAKS DB
1	53645	EWZ30878.1	R.SPLHQLN.R	Y	15.38	807.424	7	-24.2	404.696	2	41.82	0	3	F3:8705	90329500ploci_O,raw	0	0	21	27			PEAKS DB
1	53645	EWZ30878.1	D.G(+42.01)VSSITQC(+57.02)PLAVGESVTYTWK.A	N	15.21	2324.14	21	-8.1	582.037	4	104.69	0	1	F1:31747	811302941plo_UL,raw	0	0	134	154	Acetylation (N-term)	Carbamidomethylation	G1:Acetylation (N-term):1000,00	C8:Carbamidomethylation:1000,00	PEAKS DB
1	53645	EWZ30878.1	L.N(+42.01)GTSMHWHGIR.Q	N	15.21	1336.61	11	-32.1	669.295	2	66.93	571000	4	F4:13993	90329501ploci_lakazaZYMO,raw	1	1	115	125	Acetylation (N-term)	N1:Acetylation (N-term):1000,00	PEAKS DB
1	53645	EWZ30878.1	C.SGNTASTR.S	N	15.11	792.373	8	80.2	397.222	2	19.58	1280000	2	F2:4290	90329499ploci_N,raw	1	1	32	39			PEAKS DB
1	53648	EWY82490.1	R.YDIIVTADQADVADNFWMR.A	N	179.89	2242.04	19	3.2	1122.03	2	121.4	0	1	F1:38783	811302941plo_UL,raw	0	0	303	321			PEAKS DB
1	53648	EWY82490.1	R.YDIIVTADQADVADNFWM(+15.99)R.A	N	137.55	2258.03	19	2.4	753.686	3	111.46	0	1	F1:34577	811302941plo_UL,raw	0	0	303	321	Oxidation (M)	M18:Oxidation (M):1000,00	PEAKS DB
1	53648	EWY82490.1	H.TSEGFALQFLER.S	N	101.01	1396.7	12	4.4	699.36	2	101.92	224000	1	F1:30571	811302941plo_UL,raw	1	1	519	530			PEAKS DB
1	53648	EWY82490.1	T.ADQADVADNFWMR.A	N	97.94	1537.66	13	3.6	769.841	2	88.45	0	1	F1:24866	811302941plo_UL,raw	0	0	309	321			PEAKS DB
1	53648	EWY82490.1	D.QADVADNFWMR.A	N	81.58	1351.6	11	2.6	676.808	2	85.23	171000	1	F1:23507	811302941plo_UL,raw	1	1	311	321			PEAKS DB
1	53648	EWY82490.1	N.AAVDTHWK.F	N	80.41	926.461	8	2.1	464.239	2	31.85	0	1	F1:7568	811302941plo_UL,raw	0	0	262	269			PEAKS DB
1	53648	EWY82490.1	S.EGFALQFLER.S	N	77.93	1208.62	10	1.9	605.318	2	101.26	0	1	F1:30298	811302941plo_UL,raw	0	0	521	530			PEAKS DB
1	53648	EWY82490.1	W.HTSEGFALQFLER.S	N	77.73	1533.76	13	1.8	512.261	3	90.54	0	1	F1:25731	811302941plo_UL,raw	0	0	518	530			PEAKS DB
1	53648	EWY82490.1	F.ALQFLER.S	N	76.87	875.486	7	0.7	438.751	2	62.09	11000000	1	F1:16016	811302941plo_UL,raw	3	3	524	530			PEAKS DB
1	53648	EWY82490.1	D.VADNFWMR.A	N	71.64	1037.48	8	2.6	519.746	2	76.43	0	1	F1:20362	811302941plo_UL,raw	0	0	314	321			PEAKS DB
1	53648	EWY82490.1	V.N(+42.01)AAVDTHWK.F	N	70.25	1082.51	9	36.6	542.284	2	39.52	113000	1	F1:9622	811302941plo_UL,raw	1	1	261	269	Acetylation (N-term)	N1:Acetylation (N-term):1000,00	PEAKS DB
1	53648	EWY82490.1	S.S(+42.01)ITLNTDNPPR.R	N	63.59	1268.64	11	7.8	635.309	2	47.18	159000	3	F3:9730	90329500ploci_O,raw	1	1	475	485	Acetylation (N-term)	S1:Acetylation (N-term):1000,00	PEAKS DB
1	53648	EWY82490.1	R.A(+42.01)C(+57.02)SGNTASTR.S	N	62.41	1065.45	10	1.9	533.734	2	22.79	188000	1	F1:5253	811302941plo_UL,raw	1	1	30	39	Acetylation (N-term)	Carbamidomethylation	A1:Acetylation (N-term):1000,00	C2:Carbamidomethylation:1000,00	PEAKS DB
1	53648	EWY82490.1	G.FALQFLER.S	N	61.06	1022.55	8	0.9	512.285	2	92.66	0	1	F1:26663	811302941plo_UL,raw	0	0	523	530			PEAKS DB
1	53648	EWY82490.1	A.S(+42.01)SITLNTDNPPR.R	N	60.2	1355.67	12	8.8	678.824	2	46	12900000	3	F3:9568	90329500ploci_O,raw	3	3	474	485	Acetylation (N-term)	S1:Acetylation (N-term):1000,00	PEAKS DB
1	53648	EWY82490.1	F.A(+42.01)LQFLER.S	N	56.63	917.497	7	3.3	459.757	2	77.36	0	1	F1:20647	811302941plo_UL,raw	0	0	524	530	Acetylation (N-term)	A1:Acetylation (N-term):1000,00	PEAKS DB
1	53648	EWY82490.1	E.GFALQFLER.S	N	55.1	1079.58	9	2.9	540.797	2	97.14	0	1	F1:28570	811302941plo_UL,raw	0	0	522	530			PEAKS DB
1	53648	EWY82490.1	H.IGWHTSEGFALQFLER.S	N	50.88	1889.94	16	1.1	630.989	3	111.31	0	1	F1:34513	811302941plo_UL,raw	0	0	515	530			PEAKS DB
1	53648	EWY82490.1	L.NTDNPPR.R	N	49.8	812.378	7	34.1	407.196	2	17.87	1030000	3	F3:3939	90329500ploci_O,raw	1	1	479	485			PEAKS DB
1	53648	EWY82490.1	R.YDIIVTADQADVADNF.W	N	47.79	1768.82	16	43.8	885.424	2	78.22	326000	3	F3:15835	90329500ploci_O,raw	1	1	303	318			PEAKS DB
1	53648	EWY82490.1	R.LVNAAVDTHWK.F	N	41.94	1252.66	11	-32.7	627.294	2	54.37	115000	3	F3:11193	90329500ploci_O,raw	1	1	259	269			PEAKS DB
1	53648	EWY82490.1	Y.ASSITLNTDNPPR.R	Y	41.73	1384.69	13	-31.7	693.309	2	43.06	130000	3	F3:8953	90329500ploci_O,raw	2	2	473	485			PEAKS DB
1	53648	EWY82490.1	R.RAC(+57.02)SGNTASTR.S	N	40.59	1179.54	11	-5	590.755	2	17.6	1240000	3	F3:3867	90329500ploci_O,raw	1	1	29	39	Carbamidomethylation	C3:Carbamidomethylation:1000,00	PEAKS DB
1	53648	EWY82490.1	R.LVNAAVDTH.W	N	38.34	938.482	9	35.8	470.249	2	31.21	38200000	3	F3:6701	90329500ploci_O,raw	6	6	259	267			PEAKS DB
1	53648	EWY82490.1	R.M(+42.01)(+15.99)RLVNAAVDTHWK.F	N	38.23	1597.8	13	-41.2	533.587	3	72.19	0	1	F1:19003	811302941plo_UL,raw	0	0	257	269	Acetylation (N-term)	Oxidation (M)	M1:Acetylation (N-term):1000,00	M1:Oxidation (M):1000,00	PEAKS DB
1	53648	EWY82490.1	Q.ADVADNFWMR.A	N	37.5	1223.54	10	18.5	612.768	2	18.87	1180000	3	F3:4161	90329500ploci_O,raw	3	3	312	321			PEAKS DB
1	53648	EWY82490.1	E.AVDTGVTR.E	N	37.17	817.429	8	20.1	409.716	2	45.31	1960000	3	F3:9408	90329500ploci_O,raw	3	3	55	62			PEAKS DB
1	53648	EWY82490.1	V.TVAPDGYSR.S	N	36.22	964.461	9	-13.2	483.235	2	24.75	698000	4	F4:5417	90329501ploci_lakazaZYMO,raw	4	4	72	80			PEAKS DB
1	53648	EWY82490.1	Q.ADVADNFWM(+15.99)R.A	N	35.87	1239.53	10	-18.5	620.757	2	27.28	304000	2	F2:5857	90329499ploci_N,raw	1	1	312	321	Oxidation (M)	M9:Oxidation (M):1000,00	PEAKS DB
1	53648	EWY82490.1	K.WMLNSTSMLVD.W	N	34.4	1295.59	11	36	432.886	3	83.69	0	1	F1:22874	811302941plo_UL,raw	0	0	399	409			PEAKS DB
1	53648	EWY82490.1	D.VADNFWM(+15.99)R.A	N	34.01	1053.47	8	2.2	527.744	2	63.75	0	1	F1:16504	811302941plo_UL,raw	0	0	314	321	Oxidation (M)	M7:Oxidation (M):1000,00	PEAKS DB
1	53648	EWY82490.1	I.VTADQADVADNFWMR.A	N	31.19	1737.78	15	19.3	869.884	2	46.32	84600	3	F3:9598	90329500ploci_O,raw	1	1	307	321			PEAKS DB
1	53648	EWY82490.1	T.V(+42.01)LDLGM(+15.99)GQR.Y	N	30.96	1045.52	9	21.8	523.78	2	30.31	31700	1	F1:7155	811302941plo_UL,raw	1	1	294	302	Acetylation (N-term)	Oxidation (M)	V1:Acetylation (N-term):1000,00	M6:Oxidation (M):1000,00	PEAKS DB
1	53648	EWY82490.1	V.G(+42.01)ESVTYTWK.A	N	30.61	1111.52	9	50	556.789	2	24.11	200000	2	F2:5189	90329499ploci_N,raw	1	1	146	154	Acetylation (N-term)	G1:Acetylation (N-term):1000,00	PEAKS DB
1	53648	EWY82490.1	R.MRLVNAAVDTHWK.F	N	30.48	1539.8	13	31.6	514.272	3	49.93	68500	3	F3:10316	90329500ploci_O,raw	1	1	257	269			PEAKS DB
1	53648	EWY82490.1	S.ESSIEQEDSGV	N	29.12	1178.49	11	40.2	590.272	2	56.57	12900000	2	F2:11452	90329499ploci_N,raw	2	2	556	566			PEAKS DB
1	53648	EWY82490.1	Q.A(+42.01)DVADNFWMR.A	N	28.99	1265.55	10	12.6	633.784	2	48.52	167000	2	F2:9916	90329499ploci_N,raw	2	2	312	321	Acetylation (N-term)	A1:Acetylation (N-term):1000,00	PEAKS DB
1	53648	EWY82490.1	T.EAVDTGVTR.E	N	28.98	946.472	9	24.7	474.258	2	45.5	276000	4	F4:9584	90329501ploci_lakazaZYMO,raw	3	3	54	62			PEAKS DB
1	53648	EWY82490.1	T.VLDLGMGQR.Y	N	28.67	987.517	9	38.4	494.788	2	37.49	1080000	4	F4:7972	90329501ploci_lakazaZYMO,raw	2	2	294	302			PEAKS DB
1	53648	EWY82490.1	R.AIPQAAC(+57.02)SDNDSTDNIK.G	N	27.96	1818.81	17	-28.5	910.384	2	50.85	0	1	F1:12838	811302941plo_UL,raw	0	0	322	338	Carbamidomethylation	C7:Carbamidomethylation:1000,00	PEAKS DB
1	53648	EWY82490.1	Q.SESSIEQEDSGV	N	27.2	1265.53	12	64.5	633.816	2	54.82	14500	4	F4:11457	90329501ploci_lakazaZYMO,raw	1	1	555	566			PEAKS DB
1	53648	EWY82490.1	V.A(+42.01)DNFWMR.A	N	26.81	980.417	7	33.1	491.236	2	29.03	0	4	F4:6305	90329501ploci_lakazaZYMO,raw	0	0	315	321	Acetylation (N-term)	A1:Acetylation (N-term):1000,00	PEAKS DB
1	53648	EWY82490.1	V.IHVTNSLSTSLNGTSM(+15.99)HWHGIR.Q	N	24.85	2463.21	22	-19.9	616.797	4	108.31	0	1	F1:33267	811302941plo_UL,raw	0	0	104	125	Oxidation (M)	M16:Oxidation (M):1000,00	PEAKS DB
1	53648	EWY82490.1	K.TVEDANWNDLETATVGK.N	N	23.25	1861.87	17	17	621.645	3	49.23	151000	4	F4:10323	90329501ploci_lakazaZYMO,raw	1	1	375	391			PEAKS DB
1	53648	EWY82490.1	R.YDIIVTADQADVA.D	N	23.13	1392.68	13	4	697.349	2	34.65	0	1	F1:8294	811302941plo_UL,raw	0	0	303	315			PEAKS DB
1	53648	EWY82490.1	R.EYWLELTDVTVAPDGYSR.S	N	23.08	2113	18	35	1057.55	2	84.42	0	4	F4:17371	90329501ploci_lakazaZYMO,raw	0	0	63	80			PEAKS DB
1	53648	EWY82490.1	T.D(+42.01)NIVPYISK.T	N	22.43	1089.57	9	-25.6	545.774	2	35.08	297000	2	F2:7376	90329499ploci_N,raw	1	1	366	374	Acetylation (N-term)	D1:Acetylation (N-term):1000,00	PEAKS DB
1	53648	EWY82490.1	T.VAPDGYSR.S	N	22.04	863.414	8	36.3	432.733	2	49.05	1280000	4	F4:10302	90329501ploci_lakazaZYMO,raw	2	2	73	80			PEAKS DB
1	53648	EWY82490.1	L.VNAAVDTHWK.F	N	21.33	1139.57	10	43.7	570.822	2	52.61	0	4	F4:11010	90329501ploci_lakazaZYMO,raw	0	0	260	269			PEAKS DB
1	53648	EWY82490.1	D.GVSSITQC(+57.02)PLAVGESVTYTWK.A	N	21.28	2282.13	21	-0.1	761.721	3	75.5	0	4	F4:15709	90329501ploci_lakazaZYMO,raw	0	0	134	154	Carbamidomethylation	C8:Carbamidomethylation:1000,00	PEAKS DB
1	53648	EWY82490.1	R.S(+42.01)AMAVNGTIPG.P	N	21.26	1058.51	11	37.3	530.275	2	35.68	22500000	2	F2:7483	90329499ploci_N,raw	1	1	81	91	Acetylation (N-term)	S1:Acetylation (N-term):1000,00	PEAKS DB
1	53648	EWY82490.1	K.NTAGLFK.W	N	21.2	749.407	7	-15.1	375.708	2	26.48	158000	4	F4:5822	90329501ploci_lakazaZYMO,raw	1	1	392	398			PEAKS DB
1	53648	EWY82490.1	R.RDTAMLPANGY.L	N	21.1	1207.57	11	59.6	604.826	2	64.91	0	1	F1:16830	811302941plo_UL,raw	0	0	486	496			PEAKS DB
1	53648	EWY82490.1	K.NTAGLFKWM(+15.99)LN.S	N	21.08	1309.65	11	11	655.817	2	46.97	281000	3	F3:9709	90329500ploci_O,raw	1	1	392	402	Oxidation (M)	M9:Oxidation (M):1000,00	PEAKS DB
1	53648	EWY82490.1	D.N(+42.01)IVPYISK.T	N	20.97	974.544	8	18.4	488.284	2	48.31	199000	2	F2:9867	90329499ploci_N,raw	1	1	367	374	Acetylation (N-term)	N1:Acetylation (N-term):1000,00	PEAKS DB
1	53648	EWY82490.1	P.QAAC(+57.02)SDNDSTDNIK.G	N	20.83	1537.63	14	42.5	513.577	3	59.16	24400	4	F4:12368	90329501ploci_lakazaZYMO,raw	1	1	325	338	Carbamidomethylation	C4:Carbamidomethylation:1000,00	PEAKS DB
1	53648	EWY82490.1	K.L(+42.01)LQFLPAGILC(+57.02)LSQVYAR.S	Y	20.76	2103.16	18	-29.4	702.043	3	76.22	0	4	F4:15842	90329501ploci_lakazaZYMO,raw	0	0	3	20	Acetylation (N-term)	Carbamidomethylation	L1:Acetylation (N-term):1000,00	C11:Carbamidomethylation:1000,00	PEAKS DB
1	53648	EWY82490.1	Y.A(+42.01)SSITLNTDNPPR.R	Y	20.64	1426.71	13	47.2	714.399	2	68.53	3540000	4	F4:14309	90329501ploci_lakazaZYMO,raw	2	2	473	485	Acetylation (N-term)	A1:Acetylation (N-term):1000,00	PEAKS DB
1	53648	EWY82490.1	K.T(+42.01)VEDANWNDLETATVGK.N	N	20.57	1903.88	17	4.5	952.943	2	75.3	92600	2	F2:15021	90329499ploci_N,raw	1	1	375	391	Acetylation (N-term)	T1:Acetylation (N-term):1000,00	PEAKS DB
1	53648	EWY82490.1	R.FNVSFESGTSYR.M	N	19.82	1392.63	12	-1.2	697.322	2	81.14	0	1	F1:21933	811302941plo_UL,raw	0	0	245	256			PEAKS DB
1	53648	EWY82490.1	R.RDTAMLPAN.G	N	19.47	987.481	9	53	494.757	2	30.53	687000	3	F3:6522	90329500ploci_O,raw	1	1	486	494			PEAKS DB
1	53648	EWY82490.1	I.TLNTDNPPR.R	N	19.26	1026.51	9	-7.3	514.262	2	35.72	89500	4	F4:7648	90329501ploci_lakazaZYMO,raw	1	1	477	485			PEAKS DB
1	53648	EWY82490.1	R.L(+42.01)VNAAVDTHWK.F	N	19.11	1294.67	11	-57.9	648.297	2	24.04	156000	2	F2:5197	90329499ploci_N,raw	1	1	259	269	Acetylation (N-term)	L1:Acetylation (N-term):1000,00	PEAKS DB
1	53648	EWY82490.1	R.S(+42.01)AMAVNGTIPGP.T	N	19.08	1155.56	12	44.8	578.808	2	39.95	413000	2	F2:8261	90329499ploci_N,raw	1	1	81	92	Acetylation (N-term)	S1:Acetylation (N-term):1000,00	PEAKS DB
1	53648	EWY82490.1	T.D(+42.01)GC(+57.02)DDETDNIVPYISK.T	N	18.88	1881.79	16	29.4	941.932	2	77.45	0	1	F1:20677	811302941plo_UL,raw	0	0	359	374	Acetylation (N-term)	Carbamidomethylation	D1:Acetylation (N-term):1000,00	C3:Carbamidomethylation:1000,00	PEAKS DB
1	53648	EWY82490.1	T.G(+42.01)TYASSITLNTDNPPR.R	Y	18.83	1747.84	16	48.8	874.939	2	47.13	125000	3	F3:9749	90329500ploci_O,raw	1	1	470	485	Acetylation (N-term)	G1:Acetylation (N-term):1000,00	PEAKS DB
1	53648	EWY82490.1	T.DVTVAPDGYSR.S	N	18.81	1178.56	11	13.2	590.288	2	40.25	164000	2	F2:8299	90329499ploci_N,raw	1	1	70	80			PEAKS DB
1	53648	EWY82490.1	R.S(+42.01)PLHQLNR.R	Y	18.62	1005.54	8	50.5	336.203	3	55.29	0	1	F1:14105	811302941plo_UL,raw	0	0	21	28	Acetylation (N-term)	S1:Acetylation (N-term):1000,00	PEAKS DB
1	53648	EWY82490.1	H.DFFILAQGTGTYASSITLNTDNPPR.R	Y	18.38	2698.32	25	3.1	900.421	3	45.38	0	3	F3:9406	90329500ploci_O,raw	0	0	461	485			PEAKS DB
1	53648	EWY82490.1	P.YISKTVEDANWNDLETATVGK.N	N	18.24	2353.14	21	11.7	785.398	3	74.78	0	1	F1:19813	811302941plo_UL,raw	0	0	371	391			PEAKS DB
1	53648	EWY82490.1	A.GILC(+57.02)LSQVYARSPLHQLNR.R	Y	18.12	2224.19	19	-34.6	742.378	3	87.4	0	1	F1:24428	811302941plo_UL,raw	0	0	10	28	Carbamidomethylation	C4:Carbamidomethylation:1000,00	PEAKS DB
1	53648	EWY82490.1	S.QTGTRFNVSFESGTSYRM(+15.99)R.L	Y	18.1	2239.04	19	26.5	747.38	3	72.89	36800	4	F4:15216	90329501ploci_lakazaZYMO,raw	1	1	240	258	Oxidation (M)	M18:Oxidation (M):1000,00	PEAKS DB
1	53648	EWY82490.1	R.R(+42.01)DTAMLPA.N	N	17.91	915.448	8	-26.3	458.723	2	45.18	888000	4	F4:9598	90329501ploci_lakazaZYMO,raw	1	1	486	493	Acetylation (N-term)	R1:Acetylation (N-term):1000,00	PEAKS DB
1	53648	EWY82490.1	N.D(+42.01)LETATVGK.N	N	17.57	974.492	9	20	488.247	2	54.05	90600	3	F3:11127	90329500ploci_O,raw	1	1	383	391	Acetylation (N-term)	D1:Acetylation (N-term):1000,00	PEAKS DB
1	53648	EWY82490.1	R.SPLHQLNR.R	Y	17.32	963.525	8	-36.3	482.748	2	49.46	844000	2	F2:10098	90329499ploci_N,raw	2	2	21	28			PEAKS DB
1	53648	EWY82490.1	R.AIPQAAC(+57.02)SDN.D	N	17.26	1045.45	10	-27	523.718	2	60.56	0	1	F1:15566	811302941plo_UL,raw	0	0	322	331	Carbamidomethylation	C7:Carbamidomethylation:1000,00	PEAKS DB
1	53648	EWY82490.1	F.WMRAIPQAAC(+57.02)SDNDSTDNIK.G	N	17.17	2292.03	20	-4.4	765.013	3	103.57	0	1	F1:31264	811302941plo_UL,raw	0	0	319	338	Carbamidomethylation	C10:Carbamidomethylation:1000,00	PEAKS DB
1	53648	EWY82490.1	P.FETTVLDLGM(+15.99)GQR.Y	Y	17.09	1481.72	13	-11.2	494.903	3	59.92	377000	2	F2:12078	90329499ploci_N,raw	1	1	290	302	Oxidation (M)	M10:Oxidation (M):1000,00	PEAKS DB
1	53648	EWY82490.1	E.S(+42.01)SIEQEDSGV	N	17.04	1091.46	10	38.1	546.763	2	37.89	0	4	F4:8060	90329501ploci_lakazaZYMO,raw	0	0	557	566	Acetylation (N-term)	S1:Acetylation (N-term):1000,00	PEAKS DB
1	53648	EWY82490.1	R.A(+42.01)IPQAAC(+57.02)SD.N	N	16.99	973.418	9	35.7	487.733	2	35.02	0	1	F1:8393	811302941plo_UL,raw	0	0	322	330	Acetylation (N-term)	Carbamidomethylation	A1:Acetylation (N-term):1000,00	C7:Carbamidomethylation:1000,00	PEAKS DB
1	53648	EWY82490.1	T.L(+42.01)NTDNPPR.R	N	16.82	967.472	8	-30.1	484.713	2	40.1	768000	3	F3:8370	90329500ploci_O,raw	1	1	478	485	Acetylation (N-term)	L1:Acetylation (N-term):1000,00	PEAKS DB
1	53648	EWY82490.1	R.AC(+57.02)SGNTASTR.S	N	16.76	1023.44	10	91.9	512.757	2	32.65	0	3	F3:6950	90329500ploci_O,raw	0	0	30	39	Carbamidomethylation	C2:Carbamidomethylation:1000,00	PEAKS DB
1	53648	EWY82490.1	S.T(+42.01)EAVDTGVTR.E	N	16.17	1089.53	10	-67.2	545.736	2	86.56	0	1	F1:24050	811302941plo_UL,raw	0	0	53	62	Acetylation (N-term)	T1:Acetylation (N-term):1000,00	PEAKS DB
1	53648	EWY82490.1	N.G(+42.01)TNVYGDDDSSSQTGTR.F	Y	16.02	1800.74	17	32.7	901.407	2	82.84	0	1	F1:22551	811302941plo_UL,raw	0	0	228	244	Acetylation (N-term)	G1:Acetylation (N-term):1000,00	PEAKS DB
1	53648	EWY82490.1	R.D(+42.01)TAMLPANGYL.V	N	15.96	1206.56	11	-43	604.241	2	58.75	279000	3	F3:12092	90329500ploci_O,raw	1	1	487	497	Acetylation (N-term)	D1:Acetylation (N-term):1000,00	PEAKS DB
1	53648	EWY82490.1	M(+42.01)(+15.99)KLLQFLPAGILC(+57.02)LSQVYARSPLHQLNR.R	Y	15.47	3323.8	28	-23.2	1108.91	3	135.38	0	1	F1:43577	811302941plo_UL,raw	0	0	1	28	Acetylation (N-term)	Oxidation (M)	Carbamidomethylation	M1:Acetylation (N-term):1000,00	M1:Oxidation (M):1000,00	C13:Carbamidomethylation:1000,00	PEAKS DB
1	53648	EWY82490.1	T.D(+42.01)VTVAPDGYSR.S	N	15.4	1220.57	11	11.9	611.293	2	52.75	413000	2	F2:10752	90329499ploci_N,raw	1	1	70	80	Acetylation (N-term)	D1:Acetylation (N-term):1000,00	PEAKS DB
1	53648	EWY82490.1	R.SPLHQLN.R	Y	15.38	807.424	7	-24.2	404.696	2	41.82	0	3	F3:8705	90329500ploci_O,raw	0	0	21	27			PEAKS DB
1	53648	EWY82490.1	D.G(+42.01)VSSITQC(+57.02)PLAVGESVTYTWK.A	N	15.21	2324.14	21	-8.1	582.037	4	104.69	0	1	F1:31747	811302941plo_UL,raw	0	0	134	154	Acetylation (N-term)	Carbamidomethylation	G1:Acetylation (N-term):1000,00	C8:Carbamidomethylation:1000,00	PEAKS DB
1	53648	EWY82490.1	L.N(+42.01)GTSMHWHGIR.Q	N	15.21	1336.61	11	-32.1	669.295	2	66.93	571000	4	F4:13993	90329501ploci_lakazaZYMO,raw	1	1	115	125	Acetylation (N-term)	N1:Acetylation (N-term):1000,00	PEAKS DB
1	53648	EWY82490.1	C.SGNTASTR.S	N	15.11	792.373	8	80.2	397.222	2	19.58	1280000	2	F2:4290	90329499ploci_N,raw	1	1	32	39			PEAKS DB
1	53649	EXK36241.1	R.YDIIVTADQADVADNFWMR.A	N	179.89	2242.04	19	3.2	1122.03	2	121.4	0	1	F1:38783	811302941plo_UL,raw	0	0	303	321			PEAKS DB
1	53649	EXK36241.1	R.YDIIVTADQADVADNFWM(+15.99)R.A	N	137.55	2258.03	19	2.4	753.686	3	111.46	0	1	F1:34577	811302941plo_UL,raw	0	0	303	321	Oxidation (M)	M18:Oxidation (M):1000,00	PEAKS DB
1	53649	EXK36241.1	H.TSEGFALQFLER.S	N	101.01	1396.7	12	4.4	699.36	2	101.92	224000	1	F1:30571	811302941plo_UL,raw	1	1	519	530			PEAKS DB
1	53649	EXK36241.1	T.ADQADVADNFWMR.A	N	97.94	1537.66	13	3.6	769.841	2	88.45	0	1	F1:24866	811302941plo_UL,raw	0	0	309	321			PEAKS DB
1	53649	EXK36241.1	D.QADVADNFWMR.A	N	81.58	1351.6	11	2.6	676.808	2	85.23	171000	1	F1:23507	811302941plo_UL,raw	1	1	311	321			PEAKS DB
1	53649	EXK36241.1	N.AAVDTHWK.F	N	80.41	926.461	8	2.1	464.239	2	31.85	0	1	F1:7568	811302941plo_UL,raw	0	0	262	269			PEAKS DB
1	53649	EXK36241.1	S.EGFALQFLER.S	N	77.93	1208.62	10	1.9	605.318	2	101.26	0	1	F1:30298	811302941plo_UL,raw	0	0	521	530			PEAKS DB
1	53649	EXK36241.1	W.HTSEGFALQFLER.S	N	77.73	1533.76	13	1.8	512.261	3	90.54	0	1	F1:25731	811302941plo_UL,raw	0	0	518	530			PEAKS DB
1	53649	EXK36241.1	F.ALQFLER.S	N	76.87	875.486	7	0.7	438.751	2	62.09	11000000	1	F1:16016	811302941plo_UL,raw	3	3	524	530			PEAKS DB
1	53649	EXK36241.1	D.VADNFWMR.A	N	71.64	1037.48	8	2.6	519.746	2	76.43	0	1	F1:20362	811302941plo_UL,raw	0	0	314	321			PEAKS DB
1	53649	EXK36241.1	V.N(+42.01)AAVDTHWK.F	N	70.25	1082.51	9	36.6	542.284	2	39.52	113000	1	F1:9622	811302941plo_UL,raw	1	1	261	269	Acetylation (N-term)	N1:Acetylation (N-term):1000,00	PEAKS DB
1	53649	EXK36241.1	S.S(+42.01)ITLNTDNPPR.R	N	63.59	1268.64	11	7.8	635.309	2	47.18	159000	3	F3:9730	90329500ploci_O,raw	1	1	475	485	Acetylation (N-term)	S1:Acetylation (N-term):1000,00	PEAKS DB
1	53649	EXK36241.1	R.A(+42.01)C(+57.02)SGNTASTR.S	N	62.41	1065.45	10	1.9	533.734	2	22.79	188000	1	F1:5253	811302941plo_UL,raw	1	1	30	39	Acetylation (N-term)	Carbamidomethylation	A1:Acetylation (N-term):1000,00	C2:Carbamidomethylation:1000,00	PEAKS DB
1	53649	EXK36241.1	G.FALQFLER.S	N	61.06	1022.55	8	0.9	512.285	2	92.66	0	1	F1:26663	811302941plo_UL,raw	0	0	523	530			PEAKS DB
1	53649	EXK36241.1	S.S(+42.01)SITLNTDNPPR.R	N	60.2	1355.67	12	8.8	678.824	2	46	12900000	3	F3:9568	90329500ploci_O,raw	3	3	474	485	Acetylation (N-term)	S1:Acetylation (N-term):1000,00	PEAKS DB
1	53649	EXK36241.1	F.A(+42.01)LQFLER.S	N	56.63	917.497	7	3.3	459.757	2	77.36	0	1	F1:20647	811302941plo_UL,raw	0	0	524	530	Acetylation (N-term)	A1:Acetylation (N-term):1000,00	PEAKS DB
1	53649	EXK36241.1	E.GFALQFLER.S	N	55.1	1079.58	9	2.9	540.797	2	97.14	0	1	F1:28570	811302941plo_UL,raw	0	0	522	530			PEAKS DB
1	53649	EXK36241.1	H.IGWHTSEGFALQFLER.S	N	50.88	1889.94	16	1.1	630.989	3	111.31	0	1	F1:34513	811302941plo_UL,raw	0	0	515	530			PEAKS DB
1	53649	EXK36241.1	L.NTDNPPR.R	N	49.8	812.378	7	34.1	407.196	2	17.87	1030000	3	F3:3939	90329500ploci_O,raw	1	1	479	485			PEAKS DB
1	53649	EXK36241.1	R.YDIIVTADQADVADNF.W	N	47.79	1768.82	16	43.8	885.424	2	78.22	326000	3	F3:15835	90329500ploci_O,raw	1	1	303	318			PEAKS DB
1	53649	EXK36241.1	R.LVNAAVDTHWK.F	N	41.94	1252.66	11	-32.7	627.294	2	54.37	115000	3	F3:11193	90329500ploci_O,raw	1	1	259	269			PEAKS DB
1	53649	EXK36241.1	R.RAC(+57.02)SGNTASTR.S	N	40.59	1179.54	11	-5	590.755	2	17.6	1240000	3	F3:3867	90329500ploci_O,raw	1	1	29	39	Carbamidomethylation	C3:Carbamidomethylation:1000,00	PEAKS DB
1	53649	EXK36241.1	R.LVNAAVDTH.W	N	38.34	938.482	9	35.8	470.249	2	31.21	38200000	3	F3:6701	90329500ploci_O,raw	6	6	259	267			PEAKS DB
1	53649	EXK36241.1	R.M(+42.01)(+15.99)RLVNAAVDTHWK.F	N	38.23	1597.8	13	-41.2	533.587	3	72.19	0	1	F1:19003	811302941plo_UL,raw	0	0	257	269	Acetylation (N-term)	Oxidation (M)	M1:Acetylation (N-term):1000,00	M1:Oxidation (M):1000,00	PEAKS DB
1	53649	EXK36241.1	Q.ADVADNFWMR.A	N	37.5	1223.54	10	18.5	612.768	2	18.87	1180000	3	F3:4161	90329500ploci_O,raw	3	3	312	321			PEAKS DB
1	53649	EXK36241.1	V.TVAPDGYSR.S	N	36.22	964.461	9	-13.2	483.235	2	24.75	698000	4	F4:5417	90329501ploci_lakazaZYMO,raw	4	4	72	80			PEAKS DB
1	53649	EXK36241.1	H.DFFILAQGTGTYSSSITLNTDNPPR.R	N	36.06	2714.32	25	-3.8	905.746	3	49.22	0	3	F3:10162	90329500ploci_O,raw	0	0	461	485			PEAKS DB
1	53649	EXK36241.1	Q.ADVADNFWM(+15.99)R.A	N	35.87	1239.53	10	-18.5	620.757	2	27.28	304000	2	F2:5857	90329499ploci_N,raw	1	1	312	321	Oxidation (M)	M9:Oxidation (M):1000,00	PEAKS DB
1	53649	EXK36241.1	K.WMLNSTSMLVD.W	N	34.4	1295.59	11	36	432.886	3	83.69	0	1	F1:22874	811302941plo_UL,raw	0	0	399	409			PEAKS DB
1	53649	EXK36241.1	D.VADNFWM(+15.99)R.A	N	34.01	1053.47	8	2.2	527.744	2	63.75	0	1	F1:16504	811302941plo_UL,raw	0	0	314	321	Oxidation (M)	M7:Oxidation (M):1000,00	PEAKS DB
1	53649	EXK36241.1	I.VTADQADVADNFWMR.A	N	31.19	1737.78	15	19.3	869.884	2	46.32	84600	3	F3:9598	90329500ploci_O,raw	1	1	307	321			PEAKS DB
1	53649	EXK36241.1	T.V(+42.01)LDLGM(+15.99)GQR.Y	N	30.96	1045.52	9	21.8	523.78	2	30.31	31700	1	F1:7155	811302941plo_UL,raw	1	1	294	302	Acetylation (N-term)	Oxidation (M)	V1:Acetylation (N-term):1000,00	M6:Oxidation (M):1000,00	PEAKS DB
1	53649	EXK36241.1	V.G(+42.01)ESVTYTWK.A	N	30.61	1111.52	9	50	556.789	2	24.11	200000	2	F2:5189	90329499ploci_N,raw	1	1	146	154	Acetylation (N-term)	G1:Acetylation (N-term):1000,00	PEAKS DB
1	53649	EXK36241.1	R.MRLVNAAVDTHWK.F	N	30.48	1539.8	13	31.6	514.272	3	49.93	68500	3	F3:10316	90329500ploci_O,raw	1	1	257	269			PEAKS DB
1	53649	EXK36241.1	T.EAIDTGVTR.E	Y	29.54	960.488	9	25.4	481.259	2	67.5	166000	2	F2:13550	90329499ploci_N,raw	2	2	54	62			PEAKS DB
1	53649	EXK36241.1	S.ESSIEQEDSGV	N	29.12	1178.49	11	40.2	590.272	2	56.57	12900000	2	F2:11452	90329499ploci_N,raw	2	2	556	566			PEAKS DB
1	53649	EXK36241.1	Q.A(+42.01)DVADNFWMR.A	N	28.99	1265.55	10	12.6	633.784	2	48.52	167000	2	F2:9916	90329499ploci_N,raw	2	2	312	321	Acetylation (N-term)	A1:Acetylation (N-term):1000,00	PEAKS DB
1	53649	EXK36241.1	T.VLDLGMGQR.Y	N	28.67	987.517	9	38.4	494.788	2	37.49	1080000	4	F4:7972	90329501ploci_lakazaZYMO,raw	2	2	294	302			PEAKS DB
1	53649	EXK36241.1	R.AIPQAAC(+57.02)SDNDSTDNIK.G	N	27.96	1818.81	17	-28.5	910.384	2	50.85	0	1	F1:12838	811302941plo_UL,raw	0	0	322	338	Carbamidomethylation	C7:Carbamidomethylation:1000,00	PEAKS DB
1	53649	EXK36241.1	Q.SESSIEQEDSGV	N	27.2	1265.53	12	64.5	633.816	2	54.82	14500	4	F4:11457	90329501ploci_lakazaZYMO,raw	1	1	555	566			PEAKS DB
1	53649	EXK36241.1	V.A(+42.01)DNFWMR.A	N	26.81	980.417	7	33.1	491.236	2	29.03	0	4	F4:6305	90329501ploci_lakazaZYMO,raw	0	0	315	321	Acetylation (N-term)	A1:Acetylation (N-term):1000,00	PEAKS DB
1	53649	EXK36241.1	Y.SSSITLNTDNPPR.R	N	25.5	1400.69	13	-58.7	701.287	2	44.59	0	3	F3:9241	90329500ploci_O,raw	0	0	473	485			PEAKS DB
1	53649	EXK36241.1	H.D(+42.01)FFILAQGTGTYSSSITLNTDNPPR.R	N	25.21	2756.33	25	-15.8	919.738	3	52.26	36100	3	F3:10775	90329500ploci_O,raw	1	1	461	485	Acetylation (N-term)	D1:Acetylation (N-term):1000,00	PEAKS DB
1	53649	EXK36241.1	V.IHVTNSLSTSLNGTSM(+15.99)HWHGIR.Q	N	24.85	2463.21	22	-19.9	616.797	4	108.31	0	1	F1:33267	811302941plo_UL,raw	0	0	104	125	Oxidation (M)	M16:Oxidation (M):1000,00	PEAKS DB
1	53649	EXK36241.1	K.TVEDANWNDLETATVGK.N	N	23.25	1861.87	17	17	621.645	3	49.23	151000	4	F4:10323	90329501ploci_lakazaZYMO,raw	1	1	375	391			PEAKS DB
1	53649	EXK36241.1	R.YDIIVTADQADVA.D	N	23.13	1392.68	13	4	697.349	2	34.65	0	1	F1:8294	811302941plo_UL,raw	0	0	303	315			PEAKS DB
1	53649	EXK36241.1	R.EYWLELTDVTVAPDGYSR.S	N	23.08	2113	18	35	1057.55	2	84.42	0	4	F4:17371	90329501ploci_lakazaZYMO,raw	0	0	63	80			PEAKS DB
1	53649	EXK36241.1	T.D(+42.01)NIVPYISK.T	N	22.43	1089.57	9	-25.6	545.774	2	35.08	297000	2	F2:7376	90329499ploci_N,raw	1	1	366	374	Acetylation (N-term)	D1:Acetylation (N-term):1000,00	PEAKS DB
1	53649	EXK36241.1	T.VAPDGYSR.S	N	22.04	863.414	8	36.3	432.733	2	49.05	1280000	4	F4:10302	90329501ploci_lakazaZYMO,raw	2	2	73	80			PEAKS DB
1	53649	EXK36241.1	L.VNAAVDTHWK.F	N	21.33	1139.57	10	43.7	570.822	2	52.61	0	4	F4:11010	90329501ploci_lakazaZYMO,raw	0	0	260	269			PEAKS DB
1	53649	EXK36241.1	D.GVSSITQC(+57.02)PLAVGESVTYTWK.A	N	21.28	2282.13	21	-0.1	761.721	3	75.5	0	4	F4:15709	90329501ploci_lakazaZYMO,raw	0	0	134	154	Carbamidomethylation	C8:Carbamidomethylation:1000,00	PEAKS DB
1	53649	EXK36241.1	R.S(+42.01)AMAVNGTIPG.P	N	21.26	1058.51	11	37.3	530.275	2	35.68	22500000	2	F2:7483	90329499ploci_N,raw	1	1	81	91	Acetylation (N-term)	S1:Acetylation (N-term):1000,00	PEAKS DB
1	53649	EXK36241.1	K.NTAGLFK.W	N	21.2	749.407	7	-15.1	375.708	2	26.48	158000	4	F4:5822	90329501ploci_lakazaZYMO,raw	1	1	392	398			PEAKS DB
1	53649	EXK36241.1	R.RDTAMLPANGY.L	N	21.1	1207.57	11	59.6	604.826	2	64.91	0	1	F1:16830	811302941plo_UL,raw	0	0	486	496			PEAKS DB
1	53649	EXK36241.1	K.NTAGLFKWM(+15.99)LN.S	N	21.08	1309.65	11	11	655.817	2	46.97	281000	3	F3:9709	90329500ploci_O,raw	1	1	392	402	Oxidation (M)	M9:Oxidation (M):1000,00	PEAKS DB
1	53649	EXK36241.1	D.N(+42.01)IVPYISK.T	N	20.97	974.544	8	18.4	488.284	2	48.31	199000	2	F2:9867	90329499ploci_N,raw	1	1	367	374	Acetylation (N-term)	N1:Acetylation (N-term):1000,00	PEAKS DB
1	53649	EXK36241.1	P.QAAC(+57.02)SDNDSTDNIK.G	N	20.83	1537.63	14	42.5	513.577	3	59.16	24400	4	F4:12368	90329501ploci_lakazaZYMO,raw	1	1	325	338	Carbamidomethylation	C4:Carbamidomethylation:1000,00	PEAKS DB
1	53649	EXK36241.1	K.L(+42.01)LQFLPAGILC(+57.02)LSQVYAR.S	Y	20.76	2103.16	18	-29.4	702.043	3	76.22	0	4	F4:15842	90329501ploci_lakazaZYMO,raw	0	0	3	20	Acetylation (N-term)	Carbamidomethylation	L1:Acetylation (N-term):1000,00	C11:Carbamidomethylation:1000,00	PEAKS DB
1	53649	EXK36241.1	K.T(+42.01)VEDANWNDLETATVGK.N	N	20.57	1903.88	17	4.5	952.943	2	75.3	92600	2	F2:15021	90329499ploci_N,raw	1	1	375	391	Acetylation (N-term)	T1:Acetylation (N-term):1000,00	PEAKS DB
1	53649	EXK36241.1	R.FNVSFESGTSYR.M	N	19.82	1392.63	12	-1.2	697.322	2	81.14	0	1	F1:21933	811302941plo_UL,raw	0	0	245	256			PEAKS DB
1	53649	EXK36241.1	G.TGTYSSSITLNTDNPPRR.D	N	19.7	1978.97	18	-21.6	990.462	2	54.37	172000	2	F2:11029	90329499ploci_N,raw	1	1	469	486			PEAKS DB
1	53649	EXK36241.1	R.RDTAMLPAN.G	N	19.47	987.481	9	53	494.757	2	30.53	687000	3	F3:6522	90329500ploci_O,raw	1	1	486	494			PEAKS DB
1	53649	EXK36241.1	I.TLNTDNPPR.R	N	19.26	1026.51	9	-7.3	514.262	2	35.72	89500	4	F4:7648	90329501ploci_lakazaZYMO,raw	1	1	477	485			PEAKS DB
1	53649	EXK36241.1	Y.STEAIDTGVTR.E	Y	19.17	1148.57	11	1.5	575.292	2	40.3	0	1	F1:9830	811302941plo_UL,raw	0	0	52	62			PEAKS DB
1	53649	EXK36241.1	R.L(+42.01)VNAAVDTHWK.F	N	19.11	1294.67	11	-57.9	648.297	2	24.04	156000	2	F2:5197	90329499ploci_N,raw	1	1	259	269	Acetylation (N-term)	L1:Acetylation (N-term):1000,00	PEAKS DB
1	53649	EXK36241.1	R.S(+42.01)AMAVNGTIPGP.T	N	19.08	1155.56	12	44.8	578.808	2	39.95	413000	2	F2:8261	90329499ploci_N,raw	1	1	81	92	Acetylation (N-term)	S1:Acetylation (N-term):1000,00	PEAKS DB
1	53649	EXK36241.1	T.D(+42.01)GC(+57.02)DDETDNIVPYISK.T	N	18.88	1881.79	16	29.4	941.932	2	77.45	0	1	F1:20677	811302941plo_UL,raw	0	0	359	374	Acetylation (N-term)	Carbamidomethylation	D1:Acetylation (N-term):1000,00	C3:Carbamidomethylation:1000,00	PEAKS DB
1	53649	EXK36241.1	T.DVTVAPDGYSR.S	N	18.81	1178.56	11	13.2	590.288	2	40.25	164000	2	F2:8299	90329499ploci_N,raw	1	1	70	80			PEAKS DB
1	53649	EXK36241.1	R.S(+42.01)PLHQLNR.R	Y	18.62	1005.54	8	50.5	336.203	3	55.29	0	1	F1:14105	811302941plo_UL,raw	0	0	21	28	Acetylation (N-term)	S1:Acetylation (N-term):1000,00	PEAKS DB
1	53649	EXK36241.1	P.YISKTVEDANWNDLETATVGK.N	N	18.24	2353.14	21	11.7	785.398	3	74.78	0	1	F1:19813	811302941plo_UL,raw	0	0	371	391			PEAKS DB
1	53649	EXK36241.1	A.GILC(+57.02)LSQVYARSPLHQLNR.R	Y	18.12	2224.19	19	-34.6	742.378	3	87.4	0	1	F1:24428	811302941plo_UL,raw	0	0	10	28	Carbamidomethylation	C4:Carbamidomethylation:1000,00	PEAKS DB
1	53649	EXK36241.1	S.QTGTRFNVSFESGTSYRM(+15.99)R.L	Y	18.1	2239.04	19	26.5	747.38	3	72.89	36800	4	F4:15216	90329501ploci_lakazaZYMO,raw	1	1	240	258	Oxidation (M)	M18:Oxidation (M):1000,00	PEAKS DB
1	53649	EXK36241.1	R.R(+42.01)DTAMLPA.N	N	17.91	915.448	8	-26.3	458.723	2	45.18	888000	4	F4:9598	90329501ploci_lakazaZYMO,raw	1	1	486	493	Acetylation (N-term)	R1:Acetylation (N-term):1000,00	PEAKS DB
1	53649	EXK36241.1	N.D(+42.01)LETATVGK.N	N	17.57	974.492	9	20	488.247	2	54.05	90600	3	F3:11127	90329500ploci_O,raw	1	1	383	391	Acetylation (N-term)	D1:Acetylation (N-term):1000,00	PEAKS DB
1	53649	EXK36241.1	R.SPLHQLNR.R	Y	17.32	963.525	8	-36.3	482.748	2	49.46	844000	2	F2:10098	90329499ploci_N,raw	2	2	21	28			PEAKS DB
1	53649	EXK36241.1	R.AIPQAAC(+57.02)SDN.D	N	17.26	1045.45	10	-27	523.718	2	60.56	0	1	F1:15566	811302941plo_UL,raw	0	0	322	331	Carbamidomethylation	C7:Carbamidomethylation:1000,00	PEAKS DB
1	53649	EXK36241.1	F.WMRAIPQAAC(+57.02)SDNDSTDNIK.G	N	17.17	2292.03	20	-4.4	765.013	3	103.57	0	1	F1:31264	811302941plo_UL,raw	0	0	319	338	Carbamidomethylation	C10:Carbamidomethylation:1000,00	PEAKS DB
1	53649	EXK36241.1	P.FETTVLDLGM(+15.99)GQR.Y	Y	17.09	1481.72	13	-11.2	494.903	3	59.92	377000	2	F2:12078	90329499ploci_N,raw	1	1	290	302	Oxidation (M)	M10:Oxidation (M):1000,00	PEAKS DB
1	53649	EXK36241.1	E.S(+42.01)SIEQEDSGV	N	17.04	1091.46	10	38.1	546.763	2	37.89	0	4	F4:8060	90329501ploci_lakazaZYMO,raw	0	0	557	566	Acetylation (N-term)	S1:Acetylation (N-term):1000,00	PEAKS DB
1	53649	EXK36241.1	R.A(+42.01)IPQAAC(+57.02)SD.N	N	16.99	973.418	9	35.7	487.733	2	35.02	0	1	F1:8393	811302941plo_UL,raw	0	0	322	330	Acetylation (N-term)	Carbamidomethylation	A1:Acetylation (N-term):1000,00	C7:Carbamidomethylation:1000,00	PEAKS DB
1	53649	EXK36241.1	T.L(+42.01)NTDNPPR.R	N	16.82	967.472	8	-30.1	484.713	2	40.1	768000	3	F3:8370	90329500ploci_O,raw	1	1	478	485	Acetylation (N-term)	L1:Acetylation (N-term):1000,00	PEAKS DB
1	53649	EXK36241.1	R.AC(+57.02)SGNTASTR.S	N	16.76	1023.44	10	91.9	512.757	2	32.65	0	3	F3:6950	90329500ploci_O,raw	0	0	30	39	Carbamidomethylation	C2:Carbamidomethylation:1000,00	PEAKS DB
1	53649	EXK36241.1	N.G(+42.01)TNVYGDDDSSSQTGTR.F	Y	16.02	1800.74	17	32.7	901.407	2	82.84	0	1	F1:22551	811302941plo_UL,raw	0	0	228	244	Acetylation (N-term)	G1:Acetylation (N-term):1000,00	PEAKS DB
1	53649	EXK36241.1	R.D(+42.01)TAMLPANGYL.V	N	15.96	1206.56	11	-43	604.241	2	58.75	279000	3	F3:12092	90329500ploci_O,raw	1	1	487	497	Acetylation (N-term)	D1:Acetylation (N-term):1000,00	PEAKS DB
1	53649	EXK36241.1	S.T(+42.01)EAIDTGVTR.E	Y	15.91	1103.55	10	12.9	552.787	2	47.14	0	1	F1:11766	811302941plo_UL,raw	0	0	53	62	Acetylation (N-term)	T1:Acetylation (N-term):1000,00	PEAKS DB
1	53649	EXK36241.1	S.TEAIDTGVTR.E	Y	15.81	1061.54	10	33.6	531.775	2	36.35	3830000	3	F3:7740	90329500ploci_O,raw	1	1	53	62			PEAKS DB
1	53649	EXK36241.1	M(+42.01)(+15.99)KLLQFLPAGILC(+57.02)LSQVYARSPLHQLNR.R	Y	15.47	3323.8	28	-23.2	1108.91	3	135.38	0	1	F1:43577	811302941plo_UL,raw	0	0	1	28	Acetylation (N-term)	Oxidation (M)	Carbamidomethylation	M1:Acetylation (N-term):1000,00	M1:Oxidation (M):1000,00	C13:Carbamidomethylation:1000,00	PEAKS DB
1	53649	EXK36241.1	T.D(+42.01)VTVAPDGYSR.S	N	15.4	1220.57	11	11.9	611.293	2	52.75	413000	2	F2:10752	90329499ploci_N,raw	1	1	70	80	Acetylation (N-term)	D1:Acetylation (N-term):1000,00	PEAKS DB
1	53649	EXK36241.1	R.SPLHQLN.R	Y	15.38	807.424	7	-24.2	404.696	2	41.82	0	3	F3:8705	90329500ploci_O,raw	0	0	21	27			PEAKS DB
1	53649	EXK36241.1	S.I(+42.01)DTDYSTEAIDTGVTR.E	Y	15.25	1797.83	16	31.8	899.941	2	72.56	1700000	2	F2:14510	90329499ploci_N,raw	1	1	47	62	Acetylation (N-term)	I1:Acetylation (N-term):1000,00	PEAKS DB
1	53649	EXK36241.1	D.G(+42.01)VSSITQC(+57.02)PLAVGESVTYTWK.A	N	15.21	2324.14	21	-8.1	582.037	4	104.69	0	1	F1:31747	811302941plo_UL,raw	0	0	134	154	Acetylation (N-term)	Carbamidomethylation	G1:Acetylation (N-term):1000,00	C8:Carbamidomethylation:1000,00	PEAKS DB
1	53649	EXK36241.1	L.N(+42.01)GTSMHWHGIR.Q	N	15.21	1336.61	11	-32.1	669.295	2	66.93	571000	4	F4:13993	90329501ploci_lakazaZYMO,raw	1	1	115	125	Acetylation (N-term)	N1:Acetylation (N-term):1000,00	PEAKS DB
1	53649	EXK36241.1	C.SGNTASTR.S	N	15.11	792.373	8	80.2	397.222	2	19.58	1280000	2	F2:4290	90329499ploci_N,raw	1	1	32	39			PEAKS DB
2	53653	PTD02657.1	R.YDIIVTADQADVADNFWMR.A	N	179.89	2242.04	19	3.2	1122.03	2	121.4	0	1	F1:38783	811302941plo_UL,raw	0	0	303	321			PEAKS DB
2	53653	PTD02657.1	R.YDIIVTADQADVADNFWM(+15.99)R.A	N	137.55	2258.03	19	2.4	753.686	3	111.46	0	1	F1:34577	811302941plo_UL,raw	0	0	303	321	Oxidation (M)	M18:Oxidation (M):1000,00	PEAKS DB
2	53653	PTD02657.1	H.TSEGFALQFIER.A	N	101.01	1396.7	12	4.4	699.36	2	101.92	224000	1	F1:30571	811302941plo_UL,raw	1	1	519	530			PEAKS DB
2	53653	PTD02657.1	T.ADQADVADNFWMR.A	N	97.94	1537.66	13	3.6	769.841	2	88.45	0	1	F1:24866	811302941plo_UL,raw	0	0	309	321			PEAKS DB
2	53653	PTD02657.1	D.QADVADNFWMR.A	N	81.58	1351.6	11	2.6	676.808	2	85.23	171000	1	F1:23507	811302941plo_UL,raw	1	1	311	321			PEAKS DB
2	53653	PTD02657.1	N.AAVDTHWK.F	N	80.41	926.461	8	2.1	464.239	2	31.85	0	1	F1:7568	811302941plo_UL,raw	0	0	262	269			PEAKS DB
2	53653	PTD02657.1	S.EGFALQFIER.A	N	77.93	1208.62	10	1.9	605.318	2	101.26	0	1	F1:30298	811302941plo_UL,raw	0	0	521	530			PEAKS DB
2	53653	PTD02657.1	W.HTSEGFALQFIER.A	N	77.73	1533.76	13	1.8	512.261	3	90.54	0	1	F1:25731	811302941plo_UL,raw	0	0	518	530			PEAKS DB
2	53653	PTD02657.1	F.ALQFIER.A	N	76.87	875.486	7	0.7	438.751	2	62.09	11000000	1	F1:16016	811302941plo_UL,raw	3	3	524	530			PEAKS DB
2	53653	PTD02657.1	D.VADNFWMR.A	N	71.64	1037.48	8	2.6	519.746	2	76.43	0	1	F1:20362	811302941plo_UL,raw	0	0	314	321			PEAKS DB
2	53653	PTD02657.1	V.N(+42.01)AAVDTHWK.F	N	70.25	1082.51	9	36.6	542.284	2	39.52	113000	1	F1:9622	811302941plo_UL,raw	1	1	261	269	Acetylation (N-term)	N1:Acetylation (N-term):1000,00	PEAKS DB
2	53653	PTD02657.1	R.ASC(+57.02)DGNTASTR.S	N	62.26	1138.47	11	34.8	570.242	2	17.57	44500	3	F3:3891	90329500ploci_O,raw	1	1	29	39	Carbamidomethylation	C3:Carbamidomethylation:1000,00	PEAKS DB
2	53653	PTD02657.1	R.RASC(+57.02)DGNTASTR.S	N	61.17	1294.57	12	-67.1	648.226	2	27.98	2230000	3	F3:6003	90329500ploci_O,raw	3	3	28	39	Carbamidomethylation	C4:Carbamidomethylation:1000,00	PEAKS DB
2	53653	PTD02657.1	G.FALQFIER.A	N	61.06	1022.55	8	0.9	512.285	2	92.66	0	1	F1:26663	811302941plo_UL,raw	0	0	523	530			PEAKS DB
2	53653	PTD02657.1	F.A(+42.01)LQFIER.A	N	56.63	917.497	7	3.3	459.757	2	77.36	0	1	F1:20647	811302941plo_UL,raw	0	0	524	530	Acetylation (N-term)	A1:Acetylation (N-term):1000,00	PEAKS DB
2	53653	PTD02657.1	E.GFALQFIER.A	N	55.1	1079.58	9	2.9	540.797	2	97.14	0	1	F1:28570	811302941plo_UL,raw	0	0	522	530			PEAKS DB
2	53653	PTD02657.1	H.IGWHTSEGFALQFIER.A	N	50.88	1889.94	16	1.1	630.989	3	111.31	0	1	F1:34513	811302941plo_UL,raw	0	0	515	530			PEAKS DB
2	53653	PTD02657.1	R.YDIIVTADQADVADNF.W	N	47.79	1768.82	16	43.8	885.424	2	78.22	326000	3	F3:15835	90329500ploci_O,raw	1	1	303	318			PEAKS DB
2	53653	PTD02657.1	R.LVNAAVDTHWK.F	N	41.94	1252.66	11	-32.7	627.294	2	54.37	115000	3	F3:11193	90329500ploci_O,raw	1	1	259	269			PEAKS DB
2	53653	PTD02657.1	K.FSIDNHTM.T	N	40.91	963.412	8	2.6	482.714	2	60.7	0	1	F1:15606	811302941plo_UL,raw	0	0	270	277			PEAKS DB
2	53653	PTD02657.1	R.LVNAAVDTH.W	N	38.34	938.482	9	35.8	470.249	2	31.21	38200000	3	F3:6701	90329500ploci_O,raw	6	6	259	267			PEAKS DB
2	53653	PTD02657.1	R.M(+42.01)(+15.99)RLVNAAVDTHWK.F	N	38.23	1597.8	13	-41.2	533.587	3	72.19	0	1	F1:19003	811302941plo_UL,raw	0	0	257	269	Acetylation (N-term)	Oxidation (M)	M1:Acetylation (N-term):1000,00	M1:Oxidation (M):1000,00	PEAKS DB
2	53653	PTD02657.1	D.G(+42.01)VSSITEC(+57.02)PLAVGETVTYTWK.A	N	38	2339.14	21	-25.9	1170.54	2	154.4	0	1	F1:49740	811302941plo_UL,raw	0	0	134	154	Acetylation (N-term)	Carbamidomethylation	G1:Acetylation (N-term):1000,00	C8:Carbamidomethylation:1000,00	PEAKS DB
2	53653	PTD02657.1	Q.ADVADNFWMR.A	N	37.5	1223.54	10	18.5	612.768	2	18.87	1180000	3	F3:4161	90329500ploci_O,raw	3	3	312	321			PEAKS DB
2	53653	PTD02657.1	V.TVAPDGYSR.S	N	36.22	964.461	9	-13.2	483.235	2	24.75	698000	4	F4:5417	90329501ploci_lakazaZYMO,raw	4	4	72	80			PEAKS DB
2	53653	PTD02657.1	Q.ADVADNFWM(+15.99)R.A	N	35.87	1239.53	10	-18.5	620.757	2	27.28	304000	2	F2:5857	90329499ploci_N,raw	1	1	312	321	Oxidation (M)	M9:Oxidation (M):1000,00	PEAKS DB
2	53653	PTD02657.1	C.DGNTASTR.S	N	34.12	820.367	8	34.7	411.192	2	28.06	0	3	F3:6030	90329500ploci_O,raw	0	0	32	39			PEAKS DB
2	53653	PTD02657.1	D.VADNFWM(+15.99)R.A	N	34.01	1053.47	8	2.2	527.744	2	63.75	0	1	F1:16504	811302941plo_UL,raw	0	0	314	321	Oxidation (M)	M7:Oxidation (M):1000,00	PEAKS DB
2	53653	PTD02657.1	I.VTADQADVADNFWMR.A	N	31.19	1737.78	15	19.3	869.884	2	46.32	84600	3	F3:9598	90329500ploci_O,raw	1	1	307	321			PEAKS DB
2	53653	PTD02657.1	R.MRLVNAAVDTHWK.F	N	30.48	1539.8	13	31.6	514.272	3	49.93	68500	3	F3:10316	90329500ploci_O,raw	1	1	257	269			PEAKS DB
2	53653	PTD02657.1	Q.A(+42.01)DVADNFWMR.A	N	28.99	1265.55	10	12.6	633.784	2	48.52	167000	2	F2:9916	90329499ploci_N,raw	2	2	312	321	Acetylation (N-term)	A1:Acetylation (N-term):1000,00	PEAKS DB
2	53653	PTD02657.1	V.A(+42.01)DNFWMR.A	N	26.81	980.417	7	33.1	491.236	2	29.03	0	4	F4:6305	90329501ploci_lakazaZYMO,raw	0	0	315	321	Acetylation (N-term)	A1:Acetylation (N-term):1000,00	PEAKS DB
2	53653	PTD02657.1	Q.SAC(+57.02)SDNDSTDNIK.G	N	26.66	1425.57	13	10.7	713.775	2	67.71	3350000	3	F3:13858	90329500ploci_O,raw	2	2	326	338	Carbamidomethylation	C3:Carbamidomethylation:1000,00	PEAKS DB
2	53653	PTD02657.1	V.TLNTSNPPR.R	N	24.59	998.514	9	55.4	500.296	2	54.57	0	4	F4:11408	90329501ploci_lakazaZYMO,raw	0	0	477	485			PEAKS DB
2	53653	PTD02657.1	K.WQLNSTSMLMDWANPT.L	Y	23.52	1893.84	16	-12.5	947.922	2	83.89	0	4	F4:17272	90329501ploci_lakazaZYMO,raw	0	0	399	414			PEAKS DB
2	53653	PTD02657.1	K.WQLNSTSM(+15.99)LMDWANPTLAQI.M	Y	23.27	2335.1	20	-27.4	779.345	3	83.77	12800000	2	F2:16547	90329499ploci_N,raw	2	2	399	418	Oxidation (M)	M8:Oxidation (M):0,00	PEAKS DB
2	53653	PTD02657.1	R.YDIIVTADQADVA.D	N	23.13	1392.68	13	4	697.349	2	34.65	0	1	F1:8294	811302941plo_UL,raw	0	0	303	315			PEAKS DB
2	53653	PTD02657.1	K.EYWLELTDVTVAPDGYSR.S	N	23.08	2113	18	35	1057.55	2	84.42	0	4	F4:17371	90329501ploci_lakazaZYMO,raw	0	0	63	80			PEAKS DB
2	53653	PTD02657.1	T.D(+42.01)NLVPYISK.T	N	22.43	1089.57	9	-25.6	545.774	2	35.08	297000	2	F2:7376	90329499ploci_N,raw	1	1	366	374	Acetylation (N-term)	D1:Acetylation (N-term):1000,00	PEAKS DB
2	53653	PTD02657.1	M(+42.01)(+15.99)RFHHLISAGLFGLAQ.A	Y	22.25	1854.96	16	3	619.332	3	76.55	1470000	4	F4:15862	90329501ploci_lakazaZYMO,raw	1	1	1	16	Acetylation (N-term)	Oxidation (M)	M1:Acetylation (N-term):1000,00	M1:Oxidation (M):1000,00	PEAKS DB
2	53653	PTD02657.1	T.VAPDGYSR.S	N	22.04	863.414	8	36.3	432.733	2	49.05	1280000	4	F4:10302	90329501ploci_lakazaZYMO,raw	2	2	73	80			PEAKS DB
2	53653	PTD02657.1	I.S(+42.01)AGLFGLAQANSHR.H	Y	21.66	1469.74	14	-23.5	735.834	2	43.4	165000	3	F3:9016	90329500ploci_O,raw	1	1	8	21	Acetylation (N-term)	S1:Acetylation (N-term):1000,00	PEAKS DB
2	53653	PTD02657.1	L.VNAAVDTHWK.F	N	21.33	1139.57	10	43.7	570.822	2	52.61	0	4	F4:11010	90329501ploci_lakazaZYMO,raw	0	0	260	269			PEAKS DB
2	53653	PTD02657.1	R.S(+42.01)AMAVNGTIPG.P	N	21.26	1058.51	11	37.3	530.275	2	35.68	22500000	2	F2:7483	90329499ploci_N,raw	1	1	81	91	Acetylation (N-term)	S1:Acetylation (N-term):1000,00	PEAKS DB
2	53653	PTD02657.1	K.NTAGLFK.W	N	21.2	749.407	7	-15.1	375.708	2	26.48	158000	4	F4:5822	90329501ploci_lakazaZYMO,raw	1	1	392	398			PEAKS DB
2	53653	PTD02657.1	R.DTAMLPGN.G	N	21.11	817.364	8	54.9	409.698	2	25.47	0	3	F3:5499	90329500ploci_O,raw	0	0	487	494			PEAKS DB
2	53653	PTD02657.1	D.N(+42.01)LVPYISK.T	N	20.97	974.544	8	18.4	488.284	2	48.31	199000	2	F2:9867	90329499ploci_N,raw	1	1	367	374	Acetylation (N-term)	N1:Acetylation (N-term):1000,00	PEAKS DB
2	53653	PTD02657.1	L.ISAGLFGLAQANSHR.H	Y	20.78	1540.81	15	14.5	771.429	2	83.17	0	4	F4:17141	90329501ploci_lakazaZYMO,raw	0	0	7	21			PEAKS DB
2	53653	PTD02657.1	R.ASEIPDITTSSYVSDVC(+57.02)DSWTTFQSENSIEQEDSGV	Y	20.76	3982.71	36	21.5	1328.59	3	78.53	1080000	2	F2:15578	90329499ploci_N,raw	1	1	531	566	Carbamidomethylation	C17:Carbamidomethylation:1000,00	PEAKS DB
2	53653	PTD02657.1	R.HAM(+15.99)LHRR.A	Y	20.56	935.487	7	-53.5	468.726	2	65.96	2620000	1	F1:17137	811302941plo_UL,raw	3	3	22	28	Oxidation (M)	M3:Oxidation (M):1000,00	PEAKS DB
2	53653	PTD02657.1	R.FNVSFESGTSYR.M	N	19.82	1392.63	12	-1.2	697.322	2	81.14	0	1	F1:21933	811302941plo_UL,raw	0	0	245	256			PEAKS DB
2	53653	PTD02657.1	R.L(+42.01)VNAAVDTHWKFSIDNHTM(+15.99).T	N	19.56	2256.06	19	6.2	1129.05	2	85.36	0	1	F1:23569	811302941plo_UL,raw	0	0	259	277	Acetylation (N-term)	Oxidation (M)	L1:Acetylation (N-term):1000,00	M19:Oxidation (M):1000,00	PEAKS DB
2	53653	PTD02657.1	F.QSENSIEQEDSGV	N	19.16	1420.6	13	69	711.359	2	87.41	344000	4	F4:17918	90329501ploci_lakazaZYMO,raw	1	1	554	566			PEAKS DB
2	53653	PTD02657.1	R.L(+42.01)VNAAVDTHWK.F	N	19.11	1294.67	11	-57.9	648.297	2	24.04	156000	2	F2:5197	90329499ploci_N,raw	1	1	259	269	Acetylation (N-term)	L1:Acetylation (N-term):1000,00	PEAKS DB
2	53653	PTD02657.1	L.N(+42.01)TSNPPR.R	N	19.1	826.393	7	-109.3	414.145	2	20.94	0	3	F3:4565	90329500ploci_O,raw	0	0	479	485	Acetylation (N-term)	N1:Acetylation (N-term):1000,00	PEAKS DB
2	53653	PTD02657.1	R.S(+42.01)AMAVNGTIPGP.T	N	19.08	1155.56	12	44.8	578.808	2	39.95	413000	2	F2:8261	90329499ploci_N,raw	1	1	81	92	Acetylation (N-term)	S1:Acetylation (N-term):1000,00	PEAKS DB
2	53653	PTD02657.1	T.D(+42.01)GC(+57.02)DDETDNLVPYISK.T	N	18.88	1881.79	16	29.4	941.932	2	77.45	0	1	F1:20677	811302941plo_UL,raw	0	0	359	374	Acetylation (N-term)	Carbamidomethylation	D1:Acetylation (N-term):1000,00	C3:Carbamidomethylation:1000,00	PEAKS DB
2	53653	PTD02657.1	T.DVTVAPDGYSR.S	N	18.81	1178.56	11	13.2	590.288	2	40.25	164000	2	F2:8299	90329499ploci_N,raw	1	1	70	80			PEAKS DB
2	53653	PTD02657.1	R.LVNAAVDTHWKFSIDNHTM(+15.99).T	N	18.65	2214.05	19	-3.7	739.022	3	66.62	0	1	F1:17321	811302941plo_UL,raw	0	0	259	277	Oxidation (M)	M19:Oxidation (M):1000,00	PEAKS DB
2	53653	PTD02657.1	Q.ADVADNFWM(+15.99)RAIPQSAC(+57.02)SDNDSTDNIK.G	N	18.58	3056.32	27	3.6	1019.78	3	56.76	0	2	F2:11482	90329499ploci_N,raw	0	0	312	338	Oxidation (M)	Carbamidomethylation	M9:Oxidation (M):1000,00	C17:Carbamidomethylation:1000,00	PEAKS DB
2	53653	PTD02657.1	R.RDTAM(+15.99)LPGNGYLVMA.W	N	18.56	1623.77	15	-3.5	812.884	2	79.73	1400000	2	F2:15811	90329499ploci_N,raw	1	1	486	500	Oxidation (M)	M5:Oxidation (M):14,29	PEAKS DB
2	53653	PTD02657.1	S.TEVVDTGVTK.E	Y	17.79	1047.54	10	18.8	524.793	2	22.52	25400	4	F4:4951	90329501ploci_lakazaZYMO,raw	2	2	53	62			PEAKS DB
2	53653	PTD02657.1	S.D(+42.01)LETATVGK.N	N	17.57	974.492	9	20	488.247	2	54.05	90600	3	F3:11127	90329500ploci_O,raw	1	1	383	391	Acetylation (N-term)	D1:Acetylation (N-term):1000,00	PEAKS DB
2	53653	PTD02657.1	R.RDTAM(+15.99)LPGNGYLVM(+15.99)AWET.D	N	17.44	2055.94	18	-9.2	1028.97	2	112.05	0	4	F4:22697	90329501ploci_lakazaZYMO,raw	0	0	486	503	Oxidation (M)	M5:Oxidation (M):1000,00	M14:Oxidation (M):1000,00	PEAKS DB
2	53653	PTD02657.1	N.S(+42.01)HRHAMLHR.R	Y	17.02	1185.59	9	50.1	396.225	3	23.25	0	1	F1:5382	811302941plo_UL,raw	0	0	19	27	Acetylation (N-term)	S1:Acetylation (N-term):1000,00	PEAKS DB
2	53653	PTD02657.1	R.DTAMLPGNGYLVM(+15.99)AWETDNPGV.W	N	16.73	2366.06	22	-19.1	1183.97	2	96.49	454000	3	F3:19412	90329500ploci_O,raw	1	1	487	508	Oxidation (M)	M13:Oxidation (M):14,29	PEAKS DB
2	53653	PTD02657.1	R.RDTAMLPGNGYLVM(+15.99)AW.E	N	16.21	1809.85	16	-16.5	905.919	2	99.86	0	1	F1:29693	811302941plo_UL,raw	0	0	486	501	Oxidation (M)	M14:Oxidation (M):7,81	PEAKS DB
2	53653	PTD02657.1	I.A(+42.01)ADLVPIEPYETTVLDM(+15.99)GM(+15.99)GQR.Y	Y	16.01	2479.16	22	-8.4	1240.58	2	89.8	0	1	F1:25414	811302941plo_UL,raw	0	0	281	302	Acetylation (N-term)	Oxidation (M)	A1:Acetylation (N-term):1000,00	M17:Oxidation (M):1000,00	M19:Oxidation (M):1000,00	PEAKS DB
2	53653	PTD02657.1	K.F(+42.01)SIDNHTMTV.I	N	15.72	1205.54	10	-33.1	603.757	2	104.1	0	1	F1:31483	811302941plo_UL,raw	0	0	270	279	Acetylation (N-term)	F1:Acetylation (N-term):1000,00	PEAKS DB
2	53653	PTD02657.1	R.DTAMLPGNG.Y	N	15.44	874.385	9	68.7	438.233	2	46.12	0	4	F4:9709	90329501ploci_lakazaZYMO,raw	0	0	487	495			PEAKS DB
2	53653	PTD02657.1	T.D(+42.01)VTVAPDGYSR.S	N	15.4	1220.57	11	11.9	611.293	2	52.75	413000	2	F2:10752	90329499ploci_N,raw	1	1	70	80	Acetylation (N-term)	D1:Acetylation (N-term):1000,00	PEAKS DB
2	53653	PTD02657.1	L.N(+42.01)GTSMHWHGIR.Q	N	15.21	1336.61	11	-32.1	669.295	2	66.93	571000	4	F4:13993	90329501ploci_lakazaZYMO,raw	1	1	115	125	Acetylation (N-term)	N1:Acetylation (N-term):1000,00	PEAKS DB
2	53653	PTD02657.1	Y.SSSVTLNTSNPPR.R	N	15.2	1358.68	13	24.8	680.368	2	62.02	206000	4	F4:12961	90329501ploci_lakazaZYMO,raw	1	1	473	485			PEAKS DB
2	53653	PTD02657.1	F.S(+42.01)ILAQGTGTYSSSVTLNTSNPPR.R	Y	15.16	2392.19	23	6.2	798.4	3	93.74	0	2	F2:18387	90329499ploci_N,raw	0	0	463	485	Acetylation (N-term)	S1:Acetylation (N-term):1000,00	PEAKS DB
2	53653	PTD02657.1	L.A(+42.01)VGETVTYTWK.A	N	15.12	1295.64	11	4.9	432.885	3	35.56	0	2	F2:7461	90329499ploci_N,raw	0	0	144	154	Acetylation (N-term)	A1:Acetylation (N-term):1000,00	PEAKS DB
2	53654	XP_011319608.1	R.YDIIVTADQADVADNFWMR.A	N	179.89	2242.04	19	3.2	1122.03	2	121.4	0	1	F1:38783	811302941plo_UL,raw	0	0	303	321			PEAKS DB
2	53654	XP_011319608.1	R.YDIIVTADQADVADNFWM(+15.99)R.A	N	137.55	2258.03	19	2.4	753.686	3	111.46	0	1	F1:34577	811302941plo_UL,raw	0	0	303	321	Oxidation (M)	M18:Oxidation (M):1000,00	PEAKS DB
2	53654	XP_011319608.1	H.TSEGFALQFIER.A	N	101.01	1396.7	12	4.4	699.36	2	101.92	224000	1	F1:30571	811302941plo_UL,raw	1	1	519	530			PEAKS DB
2	53654	XP_011319608.1	T.ADQADVADNFWMR.A	N	97.94	1537.66	13	3.6	769.841	2	88.45	0	1	F1:24866	811302941plo_UL,raw	0	0	309	321			PEAKS DB
2	53654	XP_011319608.1	D.QADVADNFWMR.A	N	81.58	1351.6	11	2.6	676.808	2	85.23	171000	1	F1:23507	811302941plo_UL,raw	1	1	311	321			PEAKS DB
2	53654	XP_011319608.1	N.AAVDTHWK.F	N	80.41	926.461	8	2.1	464.239	2	31.85	0	1	F1:7568	811302941plo_UL,raw	0	0	262	269			PEAKS DB
2	53654	XP_011319608.1	S.EGFALQFIER.A	N	77.93	1208.62	10	1.9	605.318	2	101.26	0	1	F1:30298	811302941plo_UL,raw	0	0	521	530			PEAKS DB
2	53654	XP_011319608.1	W.HTSEGFALQFIER.A	N	77.73	1533.76	13	1.8	512.261	3	90.54	0	1	F1:25731	811302941plo_UL,raw	0	0	518	530			PEAKS DB
2	53654	XP_011319608.1	F.ALQFIER.A	N	76.87	875.486	7	0.7	438.751	2	62.09	11000000	1	F1:16016	811302941plo_UL,raw	3	3	524	530			PEAKS DB
2	53654	XP_011319608.1	D.VADNFWMR.A	N	71.64	1037.48	8	2.6	519.746	2	76.43	0	1	F1:20362	811302941plo_UL,raw	0	0	314	321			PEAKS DB
2	53654	XP_011319608.1	V.N(+42.01)AAVDTHWK.F	N	70.25	1082.51	9	36.6	542.284	2	39.52	113000	1	F1:9622	811302941plo_UL,raw	1	1	261	269	Acetylation (N-term)	N1:Acetylation (N-term):1000,00	PEAKS DB
2	53654	XP_011319608.1	R.ASC(+57.02)DGNTASTR.S	N	62.26	1138.47	11	34.8	570.242	2	17.57	44500	3	F3:3891	90329500ploci_O,raw	1	1	29	39	Carbamidomethylation	C3:Carbamidomethylation:1000,00	PEAKS DB
2	53654	XP_011319608.1	R.RASC(+57.02)DGNTASTR.S	N	61.17	1294.57	12	-67.1	648.226	2	27.98	2230000	3	F3:6003	90329500ploci_O,raw	3	3	28	39	Carbamidomethylation	C4:Carbamidomethylation:1000,00	PEAKS DB
2	53654	XP_011319608.1	G.FALQFIER.A	N	61.06	1022.55	8	0.9	512.285	2	92.66	0	1	F1:26663	811302941plo_UL,raw	0	0	523	530			PEAKS DB
2	53654	XP_011319608.1	F.A(+42.01)LQFIER.A	N	56.63	917.497	7	3.3	459.757	2	77.36	0	1	F1:20647	811302941plo_UL,raw	0	0	524	530	Acetylation (N-term)	A1:Acetylation (N-term):1000,00	PEAKS DB
2	53654	XP_011319608.1	E.GFALQFIER.A	N	55.1	1079.58	9	2.9	540.797	2	97.14	0	1	F1:28570	811302941plo_UL,raw	0	0	522	530			PEAKS DB
2	53654	XP_011319608.1	H.IGWHTSEGFALQFIER.A	N	50.88	1889.94	16	1.1	630.989	3	111.31	0	1	F1:34513	811302941plo_UL,raw	0	0	515	530			PEAKS DB
2	53654	XP_011319608.1	R.YDIIVTADQADVADNF.W	N	47.79	1768.82	16	43.8	885.424	2	78.22	326000	3	F3:15835	90329500ploci_O,raw	1	1	303	318			PEAKS DB
2	53654	XP_011319608.1	R.LVNAAVDTHWK.F	N	41.94	1252.66	11	-32.7	627.294	2	54.37	115000	3	F3:11193	90329500ploci_O,raw	1	1	259	269			PEAKS DB
2	53654	XP_011319608.1	K.FSIDNHTM.T	N	40.91	963.412	8	2.6	482.714	2	60.7	0	1	F1:15606	811302941plo_UL,raw	0	0	270	277			PEAKS DB
2	53654	XP_011319608.1	R.LVNAAVDTH.W	N	38.34	938.482	9	35.8	470.249	2	31.21	38200000	3	F3:6701	90329500ploci_O,raw	6	6	259	267			PEAKS DB
2	53654	XP_011319608.1	R.M(+42.01)(+15.99)RLVNAAVDTHWK.F	N	38.23	1597.8	13	-41.2	533.587	3	72.19	0	1	F1:19003	811302941plo_UL,raw	0	0	257	269	Acetylation (N-term)	Oxidation (M)	M1:Acetylation (N-term):1000,00	M1:Oxidation (M):1000,00	PEAKS DB
2	53654	XP_011319608.1	D.G(+42.01)VSSITEC(+57.02)PLAVGETVTYTWK.A	N	38	2339.14	21	-25.9	1170.54	2	154.4	0	1	F1:49740	811302941plo_UL,raw	0	0	134	154	Acetylation (N-term)	Carbamidomethylation	G1:Acetylation (N-term):1000,00	C8:Carbamidomethylation:1000,00	PEAKS DB
2	53654	XP_011319608.1	Q.ADVADNFWMR.A	N	37.5	1223.54	10	18.5	612.768	2	18.87	1180000	3	F3:4161	90329500ploci_O,raw	3	3	312	321			PEAKS DB
2	53654	XP_011319608.1	V.TVAPDGYSR.S	N	36.22	964.461	9	-13.2	483.235	2	24.75	698000	4	F4:5417	90329501ploci_lakazaZYMO,raw	4	4	72	80			PEAKS DB
2	53654	XP_011319608.1	Q.ADVADNFWM(+15.99)R.A	N	35.87	1239.53	10	-18.5	620.757	2	27.28	304000	2	F2:5857	90329499ploci_N,raw	1	1	312	321	Oxidation (M)	M9:Oxidation (M):1000,00	PEAKS DB
2	53654	XP_011319608.1	C.DGNTASTR.S	N	34.12	820.367	8	34.7	411.192	2	28.06	0	3	F3:6030	90329500ploci_O,raw	0	0	32	39			PEAKS DB
2	53654	XP_011319608.1	D.VADNFWM(+15.99)R.A	N	34.01	1053.47	8	2.2	527.744	2	63.75	0	1	F1:16504	811302941plo_UL,raw	0	0	314	321	Oxidation (M)	M7:Oxidation (M):1000,00	PEAKS DB
2	53654	XP_011319608.1	I.VTADQADVADNFWMR.A	N	31.19	1737.78	15	19.3	869.884	2	46.32	84600	3	F3:9598	90329500ploci_O,raw	1	1	307	321			PEAKS DB
2	53654	XP_011319608.1	R.MRLVNAAVDTHWK.F	N	30.48	1539.8	13	31.6	514.272	3	49.93	68500	3	F3:10316	90329500ploci_O,raw	1	1	257	269			PEAKS DB
2	53654	XP_011319608.1	Q.A(+42.01)DVADNFWMR.A	N	28.99	1265.55	10	12.6	633.784	2	48.52	167000	2	F2:9916	90329499ploci_N,raw	2	2	312	321	Acetylation (N-term)	A1:Acetylation (N-term):1000,00	PEAKS DB
2	53654	XP_011319608.1	V.A(+42.01)DNFWMR.A	N	26.81	980.417	7	33.1	491.236	2	29.03	0	4	F4:6305	90329501ploci_lakazaZYMO,raw	0	0	315	321	Acetylation (N-term)	A1:Acetylation (N-term):1000,00	PEAKS DB
2	53654	XP_011319608.1	Q.SAC(+57.02)SDNDSTDNIK.G	N	26.66	1425.57	13	10.7	713.775	2	67.71	3350000	3	F3:13858	90329500ploci_O,raw	2	2	326	338	Carbamidomethylation	C3:Carbamidomethylation:1000,00	PEAKS DB
2	53654	XP_011319608.1	V.TLNTSNPPR.R	N	24.59	998.514	9	55.4	500.296	2	54.57	0	4	F4:11408	90329501ploci_lakazaZYMO,raw	0	0	477	485			PEAKS DB
2	53654	XP_011319608.1	K.WQLNSTSMLMDWANPT.L	Y	23.52	1893.84	16	-12.5	947.922	2	83.89	0	4	F4:17272	90329501ploci_lakazaZYMO,raw	0	0	399	414			PEAKS DB
2	53654	XP_011319608.1	K.WQLNSTSM(+15.99)LMDWANPTLAQI.M	Y	23.27	2335.1	20	-27.4	779.345	3	83.77	12800000	2	F2:16547	90329499ploci_N,raw	2	2	399	418	Oxidation (M)	M8:Oxidation (M):0,00	PEAKS DB
2	53654	XP_011319608.1	L.S(+42.01)AGLFGLAQANAHR.H	Y	23.18	1453.74	14	-23.6	727.837	2	43.32	0	3	F3:8997	90329500ploci_O,raw	0	0	8	21	Acetylation (N-term)	S1:Acetylation (N-term):1000,00	PEAKS DB
2	53654	XP_011319608.1	R.YDIIVTADQADVA.D	N	23.13	1392.68	13	4	697.349	2	34.65	0	1	F1:8294	811302941plo_UL,raw	0	0	303	315			PEAKS DB
2	53654	XP_011319608.1	K.EYWLELTDVTVAPDGYSR.S	N	23.08	2113	18	35	1057.55	2	84.42	0	4	F4:17371	90329501ploci_lakazaZYMO,raw	0	0	63	80			PEAKS DB
2	53654	XP_011319608.1	T.D(+42.01)NLVPYISK.T	N	22.43	1089.57	9	-25.6	545.774	2	35.08	297000	2	F2:7376	90329499ploci_N,raw	1	1	366	374	Acetylation (N-term)	D1:Acetylation (N-term):1000,00	PEAKS DB
2	53654	XP_011319608.1	T.VAPDGYSR.S	N	22.04	863.414	8	36.3	432.733	2	49.05	1280000	4	F4:10302	90329501ploci_lakazaZYMO,raw	2	2	73	80			PEAKS DB
2	53654	XP_011319608.1	L.VNAAVDTHWK.F	N	21.33	1139.57	10	43.7	570.822	2	52.61	0	4	F4:11010	90329501ploci_lakazaZYMO,raw	0	0	260	269			PEAKS DB
2	53654	XP_011319608.1	R.S(+42.01)AMAVNGTIPG.P	N	21.26	1058.51	11	37.3	530.275	2	35.68	22500000	2	F2:7483	90329499ploci_N,raw	1	1	81	91	Acetylation (N-term)	S1:Acetylation (N-term):1000,00	PEAKS DB
2	53654	XP_011319608.1	K.NTAGLFK.W	N	21.2	749.407	7	-15.1	375.708	2	26.48	158000	4	F4:5822	90329501ploci_lakazaZYMO,raw	1	1	392	398			PEAKS DB
2	53654	XP_011319608.1	R.DTAMLPGN.G	N	21.11	817.364	8	54.9	409.698	2	25.47	0	3	F3:5499	90329500ploci_O,raw	0	0	487	494			PEAKS DB
2	53654	XP_011319608.1	D.N(+42.01)LVPYISK.T	N	20.97	974.544	8	18.4	488.284	2	48.31	199000	2	F2:9867	90329499ploci_N,raw	1	1	367	374	Acetylation (N-term)	N1:Acetylation (N-term):1000,00	PEAKS DB
2	53654	XP_011319608.1	R.ASEIPDITTSSYVSDVC(+57.02)DSWTTFQSENSIEQEDSGV	Y	20.76	3982.71	36	21.5	1328.59	3	78.53	1080000	2	F2:15578	90329499ploci_N,raw	1	1	531	566	Carbamidomethylation	C17:Carbamidomethylation:1000,00	PEAKS DB
2	53654	XP_011319608.1	R.HAM(+15.99)LHRR.A	Y	20.56	935.487	7	-53.5	468.726	2	65.96	2620000	1	F1:17137	811302941plo_UL,raw	3	3	22	28	Oxidation (M)	M3:Oxidation (M):1000,00	PEAKS DB
2	53654	XP_011319608.1	R.FYNLLSAGL.F	Y	20.18	996.528	9	-49.2	499.247	2	81.8	0	1	F1:22176	811302941plo_UL,raw	0	0	3	11			PEAKS DB
2	53654	XP_011319608.1	R.FNVSFESGTSYR.M	N	19.82	1392.63	12	-1.2	697.322	2	81.14	0	1	F1:21933	811302941plo_UL,raw	0	0	245	256			PEAKS DB
2	53654	XP_011319608.1	R.L(+42.01)VNAAVDTHWKFSIDNHTM(+15.99).T	N	19.56	2256.06	19	6.2	1129.05	2	85.36	0	1	F1:23569	811302941plo_UL,raw	0	0	259	277	Acetylation (N-term)	Oxidation (M)	L1:Acetylation (N-term):1000,00	M19:Oxidation (M):1000,00	PEAKS DB
2	53654	XP_011319608.1	F.QSENSIEQEDSGV	N	19.16	1420.6	13	69	711.359	2	87.41	344000	4	F4:17918	90329501ploci_lakazaZYMO,raw	1	1	554	566			PEAKS DB
2	53654	XP_011319608.1	R.L(+42.01)VNAAVDTHWK.F	N	19.11	1294.67	11	-57.9	648.297	2	24.04	156000	2	F2:5197	90329499ploci_N,raw	1	1	259	269	Acetylation (N-term)	L1:Acetylation (N-term):1000,00	PEAKS DB
2	53654	XP_011319608.1	L.N(+42.01)TSNPPR.R	N	19.1	826.393	7	-109.3	414.145	2	20.94	0	3	F3:4565	90329500ploci_O,raw	0	0	479	485	Acetylation (N-term)	N1:Acetylation (N-term):1000,00	PEAKS DB
2	53654	XP_011319608.1	R.S(+42.01)AMAVNGTIPGP.T	N	19.08	1155.56	12	44.8	578.808	2	39.95	413000	2	F2:8261	90329499ploci_N,raw	1	1	81	92	Acetylation (N-term)	S1:Acetylation (N-term):1000,00	PEAKS DB
2	53654	XP_011319608.1	T.D(+42.01)GC(+57.02)DDETDNLVPYISK.T	N	18.88	1881.79	16	29.4	941.932	2	77.45	0	1	F1:20677	811302941plo_UL,raw	0	0	359	374	Acetylation (N-term)	Carbamidomethylation	D1:Acetylation (N-term):1000,00	C3:Carbamidomethylation:1000,00	PEAKS DB
2	53654	XP_011319608.1	T.DVTVAPDGYSR.S	N	18.81	1178.56	11	13.2	590.288	2	40.25	164000	2	F2:8299	90329499ploci_N,raw	1	1	70	80			PEAKS DB
2	53654	XP_011319608.1	R.LVNAAVDTHWKFSIDNHTM(+15.99).T	N	18.65	2214.05	19	-3.7	739.022	3	66.62	0	1	F1:17321	811302941plo_UL,raw	0	0	259	277	Oxidation (M)	M19:Oxidation (M):1000,00	PEAKS DB
2	53654	XP_011319608.1	Q.ADVADNFWM(+15.99)RAIPQSAC(+57.02)SDNDSTDNIK.G	N	18.58	3056.32	27	3.6	1019.78	3	56.76	0	2	F2:11482	90329499ploci_N,raw	0	0	312	338	Oxidation (M)	Carbamidomethylation	M9:Oxidation (M):1000,00	C17:Carbamidomethylation:1000,00	PEAKS DB
2	53654	XP_011319608.1	R.RDTAM(+15.99)LPGNGYLVMA.W	N	18.56	1623.77	15	-3.5	812.884	2	79.73	1400000	2	F2:15811	90329499ploci_N,raw	1	1	486	500	Oxidation (M)	M5:Oxidation (M):14,29	PEAKS DB
2	53654	XP_011319608.1	S.TEVVDTGVTK.E	Y	17.79	1047.54	10	18.8	524.793	2	22.52	25400	4	F4:4951	90329501ploci_lakazaZYMO,raw	2	2	53	62			PEAKS DB
2	53654	XP_011319608.1	S.D(+42.01)LETATVGK.N	N	17.57	974.492	9	20	488.247	2	54.05	90600	3	F3:11127	90329500ploci_O,raw	1	1	383	391	Acetylation (N-term)	D1:Acetylation (N-term):1000,00	PEAKS DB
2	53654	XP_011319608.1	R.RDTAM(+15.99)LPGNGYLVM(+15.99)AWET.D	N	17.44	2055.94	18	-9.2	1028.97	2	112.05	0	4	F4:22697	90329501ploci_lakazaZYMO,raw	0	0	486	503	Oxidation (M)	M5:Oxidation (M):1000,00	M14:Oxidation (M):1000,00	PEAKS DB
2	53654	XP_011319608.1	R.DTAMLPGNGYLVM(+15.99)AWETDNPGV.W	N	16.73	2366.06	22	-19.1	1183.97	2	96.49	454000	3	F3:19412	90329500ploci_O,raw	1	1	487	508	Oxidation (M)	M13:Oxidation (M):14,29	PEAKS DB
2	53654	XP_011319608.1	R.RDTAMLPGNGYLVM(+15.99)AW.E	N	16.21	1809.85	16	-16.5	905.919	2	99.86	0	1	F1:29693	811302941plo_UL,raw	0	0	486	501	Oxidation (M)	M14:Oxidation (M):7,81	PEAKS DB
2	53654	XP_011319608.1	I.A(+42.01)ADLVPIEPYETTVLDM(+15.99)GM(+15.99)GQR.Y	Y	16.01	2479.16	22	-8.4	1240.58	2	89.8	0	1	F1:25414	811302941plo_UL,raw	0	0	281	302	Acetylation (N-term)	Oxidation (M)	A1:Acetylation (N-term):1000,00	M17:Oxidation (M):1000,00	M19:Oxidation (M):1000,00	PEAKS DB
2	53654	XP_011319608.1	K.F(+42.01)SIDNHTMTV.I	N	15.72	1205.54	10	-33.1	603.757	2	104.1	0	1	F1:31483	811302941plo_UL,raw	0	0	270	279	Acetylation (N-term)	F1:Acetylation (N-term):1000,00	PEAKS DB
2	53654	XP_011319608.1	R.DTAMLPGNG.Y	N	15.44	874.385	9	68.7	438.233	2	46.12	0	4	F4:9709	90329501ploci_lakazaZYMO,raw	0	0	487	495			PEAKS DB
2	53654	XP_011319608.1	T.D(+42.01)VTVAPDGYSR.S	N	15.4	1220.57	11	11.9	611.293	2	52.75	413000	2	F2:10752	90329499ploci_N,raw	1	1	70	80	Acetylation (N-term)	D1:Acetylation (N-term):1000,00	PEAKS DB
2	53654	XP_011319608.1	L.N(+42.01)GTSMHWHGIR.Q	N	15.21	1336.61	11	-32.1	669.295	2	66.93	571000	4	F4:13993	90329501ploci_lakazaZYMO,raw	1	1	115	125	Acetylation (N-term)	N1:Acetylation (N-term):1000,00	PEAKS DB
2	53654	XP_011319608.1	Y.SSSVTLNTSNPPR.R	N	15.2	1358.68	13	24.8	680.368	2	62.02	206000	4	F4:12961	90329501ploci_lakazaZYMO,raw	1	1	473	485			PEAKS DB
2	53654	XP_011319608.1	F.S(+42.01)ILAQGTGTYSSSVTLNTSNPPR.R	Y	15.16	2392.19	23	6.2	798.4	3	93.74	0	2	F2:18387	90329499ploci_N,raw	0	0	463	485	Acetylation (N-term)	S1:Acetylation (N-term):1000,00	PEAKS DB
2	53654	XP_011319608.1	L.A(+42.01)VGETVTYTWK.A	N	15.12	1295.64	11	4.9	432.885	3	35.56	0	2	F2:7461	90329499ploci_N,raw	0	0	144	154	Acetylation (N-term)	A1:Acetylation (N-term):1000,00	PEAKS DB
2	53655	EYB33393.1	R.YDIIVTADQADVADNFWMR.A	N	179.89	2242.04	19	3.2	1122.03	2	121.4	0	1	F1:38783	811302941plo_UL,raw	0	0	303	321			PEAKS DB
2	53655	EYB33393.1	R.YDIIVTADQADVADNFWM(+15.99)R.A	N	137.55	2258.03	19	2.4	753.686	3	111.46	0	1	F1:34577	811302941plo_UL,raw	0	0	303	321	Oxidation (M)	M18:Oxidation (M):1000,00	PEAKS DB
2	53655	EYB33393.1	H.TSEGFALQFIER.A	N	101.01	1396.7	12	4.4	699.36	2	101.92	224000	1	F1:30571	811302941plo_UL,raw	1	1	519	530			PEAKS DB
2	53655	EYB33393.1	T.ADQADVADNFWMR.A	N	97.94	1537.66	13	3.6	769.841	2	88.45	0	1	F1:24866	811302941plo_UL,raw	0	0	309	321			PEAKS DB
2	53655	EYB33393.1	D.QADVADNFWMR.A	N	81.58	1351.6	11	2.6	676.808	2	85.23	171000	1	F1:23507	811302941plo_UL,raw	1	1	311	321			PEAKS DB
2	53655	EYB33393.1	N.AAVDTHWK.F	N	80.41	926.461	8	2.1	464.239	2	31.85	0	1	F1:7568	811302941plo_UL,raw	0	0	262	269			PEAKS DB
2	53655	EYB33393.1	S.EGFALQFIER.A	N	77.93	1208.62	10	1.9	605.318	2	101.26	0	1	F1:30298	811302941plo_UL,raw	0	0	521	530			PEAKS DB
2	53655	EYB33393.1	W.HTSEGFALQFIER.A	N	77.73	1533.76	13	1.8	512.261	3	90.54	0	1	F1:25731	811302941plo_UL,raw	0	0	518	530			PEAKS DB
2	53655	EYB33393.1	F.ALQFIER.A	N	76.87	875.486	7	0.7	438.751	2	62.09	11000000	1	F1:16016	811302941plo_UL,raw	3	3	524	530			PEAKS DB
2	53655	EYB33393.1	D.VADNFWMR.A	N	71.64	1037.48	8	2.6	519.746	2	76.43	0	1	F1:20362	811302941plo_UL,raw	0	0	314	321			PEAKS DB
2	53655	EYB33393.1	V.N(+42.01)AAVDTHWK.F	N	70.25	1082.51	9	36.6	542.284	2	39.52	113000	1	F1:9622	811302941plo_UL,raw	1	1	261	269	Acetylation (N-term)	N1:Acetylation (N-term):1000,00	PEAKS DB
2	53655	EYB33393.1	R.ASC(+57.02)DGNTASTR.S	N	62.26	1138.47	11	34.8	570.242	2	17.57	44500	3	F3:3891	90329500ploci_O,raw	1	1	29	39	Carbamidomethylation	C3:Carbamidomethylation:1000,00	PEAKS DB
2	53655	EYB33393.1	R.RASC(+57.02)DGNTASTR.S	N	61.17	1294.57	12	-67.1	648.226	2	27.98	2230000	3	F3:6003	90329500ploci_O,raw	3	3	28	39	Carbamidomethylation	C4:Carbamidomethylation:1000,00	PEAKS DB
2	53655	EYB33393.1	G.FALQFIER.A	N	61.06	1022.55	8	0.9	512.285	2	92.66	0	1	F1:26663	811302941plo_UL,raw	0	0	523	530			PEAKS DB
2	53655	EYB33393.1	F.A(+42.01)LQFIER.A	N	56.63	917.497	7	3.3	459.757	2	77.36	0	1	F1:20647	811302941plo_UL,raw	0	0	524	530	Acetylation (N-term)	A1:Acetylation (N-term):1000,00	PEAKS DB
2	53655	EYB33393.1	E.GFALQFIER.A	N	55.1	1079.58	9	2.9	540.797	2	97.14	0	1	F1:28570	811302941plo_UL,raw	0	0	522	530			PEAKS DB
2	53655	EYB33393.1	H.IGWHTSEGFALQFIER.A	N	50.88	1889.94	16	1.1	630.989	3	111.31	0	1	F1:34513	811302941plo_UL,raw	0	0	515	530			PEAKS DB
2	53655	EYB33393.1	R.YDIIVTADQADVADNF.W	N	47.79	1768.82	16	43.8	885.424	2	78.22	326000	3	F3:15835	90329500ploci_O,raw	1	1	303	318			PEAKS DB
2	53655	EYB33393.1	R.LVNAAVDTHWK.F	N	41.94	1252.66	11	-32.7	627.294	2	54.37	115000	3	F3:11193	90329500ploci_O,raw	1	1	259	269			PEAKS DB
2	53655	EYB33393.1	K.FSIDNHTM.T	N	40.91	963.412	8	2.6	482.714	2	60.7	0	1	F1:15606	811302941plo_UL,raw	0	0	270	277			PEAKS DB
2	53655	EYB33393.1	R.LVNAAVDTH.W	N	38.34	938.482	9	35.8	470.249	2	31.21	38200000	3	F3:6701	90329500ploci_O,raw	6	6	259	267			PEAKS DB
2	53655	EYB33393.1	R.M(+42.01)(+15.99)RLVNAAVDTHWK.F	N	38.23	1597.8	13	-41.2	533.587	3	72.19	0	1	F1:19003	811302941plo_UL,raw	0	0	257	269	Acetylation (N-term)	Oxidation (M)	M1:Acetylation (N-term):1000,00	M1:Oxidation (M):1000,00	PEAKS DB
2	53655	EYB33393.1	D.G(+42.01)VSSITEC(+57.02)PLAVGETVTYTWK.A	N	38	2339.14	21	-25.9	1170.54	2	154.4	0	1	F1:49740	811302941plo_UL,raw	0	0	134	154	Acetylation (N-term)	Carbamidomethylation	G1:Acetylation (N-term):1000,00	C8:Carbamidomethylation:1000,00	PEAKS DB
2	53655	EYB33393.1	Q.ADVADNFWMR.A	N	37.5	1223.54	10	18.5	612.768	2	18.87	1180000	3	F3:4161	90329500ploci_O,raw	3	3	312	321			PEAKS DB
2	53655	EYB33393.1	V.TVAPDGYSR.S	N	36.22	964.461	9	-13.2	483.235	2	24.75	698000	4	F4:5417	90329501ploci_lakazaZYMO,raw	4	4	72	80			PEAKS DB
2	53655	EYB33393.1	Q.ADVADNFWM(+15.99)R.A	N	35.87	1239.53	10	-18.5	620.757	2	27.28	304000	2	F2:5857	90329499ploci_N,raw	1	1	312	321	Oxidation (M)	M9:Oxidation (M):1000,00	PEAKS DB
2	53655	EYB33393.1	C.DGNTASTR.S	N	34.12	820.367	8	34.7	411.192	2	28.06	0	3	F3:6030	90329500ploci_O,raw	0	0	32	39			PEAKS DB
2	53655	EYB33393.1	D.VADNFWM(+15.99)R.A	N	34.01	1053.47	8	2.2	527.744	2	63.75	0	1	F1:16504	811302941plo_UL,raw	0	0	314	321	Oxidation (M)	M7:Oxidation (M):1000,00	PEAKS DB
2	53655	EYB33393.1	I.VTADQADVADNFWMR.A	N	31.19	1737.78	15	19.3	869.884	2	46.32	84600	3	F3:9598	90329500ploci_O,raw	1	1	307	321			PEAKS DB
2	53655	EYB33393.1	R.MRLVNAAVDTHWK.F	N	30.48	1539.8	13	31.6	514.272	3	49.93	68500	3	F3:10316	90329500ploci_O,raw	1	1	257	269			PEAKS DB
2	53655	EYB33393.1	Q.A(+42.01)DVADNFWMR.A	N	28.99	1265.55	10	12.6	633.784	2	48.52	167000	2	F2:9916	90329499ploci_N,raw	2	2	312	321	Acetylation (N-term)	A1:Acetylation (N-term):1000,00	PEAKS DB
2	53655	EYB33393.1	V.A(+42.01)DNFWMR.A	N	26.81	980.417	7	33.1	491.236	2	29.03	0	4	F4:6305	90329501ploci_lakazaZYMO,raw	0	0	315	321	Acetylation (N-term)	A1:Acetylation (N-term):1000,00	PEAKS DB
2	53655	EYB33393.1	Q.SAC(+57.02)SDNDSTDNIK.G	N	26.66	1425.57	13	10.7	713.775	2	67.71	3350000	3	F3:13858	90329500ploci_O,raw	2	2	326	338	Carbamidomethylation	C3:Carbamidomethylation:1000,00	PEAKS DB
2	53655	EYB33393.1	V.TLNTSNPPR.R	N	24.59	998.514	9	55.4	500.296	2	54.57	0	4	F4:11408	90329501ploci_lakazaZYMO,raw	0	0	477	485			PEAKS DB
2	53655	EYB33393.1	K.WQLNSTSMLMDWANPT.L	Y	23.52	1893.84	16	-12.5	947.922	2	83.89	0	4	F4:17272	90329501ploci_lakazaZYMO,raw	0	0	399	414			PEAKS DB
2	53655	EYB33393.1	K.WQLNSTSM(+15.99)LMDWANPTLAQI.M	Y	23.27	2335.1	20	-27.4	779.345	3	83.77	12800000	2	F2:16547	90329499ploci_N,raw	2	2	399	418	Oxidation (M)	M8:Oxidation (M):0,00	PEAKS DB
2	53655	EYB33393.1	R.YDIIVTADQADVA.D	N	23.13	1392.68	13	4	697.349	2	34.65	0	1	F1:8294	811302941plo_UL,raw	0	0	303	315			PEAKS DB
2	53655	EYB33393.1	K.EYWLELTDVTVAPDGYSR.S	N	23.08	2113	18	35	1057.55	2	84.42	0	4	F4:17371	90329501ploci_lakazaZYMO,raw	0	0	63	80			PEAKS DB
2	53655	EYB33393.1	T.D(+42.01)NLVPYISK.T	N	22.43	1089.57	9	-25.6	545.774	2	35.08	297000	2	F2:7376	90329499ploci_N,raw	1	1	366	374	Acetylation (N-term)	D1:Acetylation (N-term):1000,00	PEAKS DB
2	53655	EYB33393.1	T.VAPDGYSR.S	N	22.04	863.414	8	36.3	432.733	2	49.05	1280000	4	F4:10302	90329501ploci_lakazaZYMO,raw	2	2	73	80			PEAKS DB
2	53655	EYB33393.1	L.VNAAVDTHWK.F	N	21.33	1139.57	10	43.7	570.822	2	52.61	0	4	F4:11010	90329501ploci_lakazaZYMO,raw	0	0	260	269			PEAKS DB
2	53655	EYB33393.1	R.S(+42.01)AMAVNGTIPG.P	N	21.26	1058.51	11	37.3	530.275	2	35.68	22500000	2	F2:7483	90329499ploci_N,raw	1	1	81	91	Acetylation (N-term)	S1:Acetylation (N-term):1000,00	PEAKS DB
2	53655	EYB33393.1	K.NTAGLFK.W	N	21.2	749.407	7	-15.1	375.708	2	26.48	158000	4	F4:5822	90329501ploci_lakazaZYMO,raw	1	1	392	398			PEAKS DB
2	53655	EYB33393.1	R.DTAMLPGN.G	N	21.11	817.364	8	54.9	409.698	2	25.47	0	3	F3:5499	90329500ploci_O,raw	0	0	487	494			PEAKS DB
2	53655	EYB33393.1	D.N(+42.01)LVPYISK.T	N	20.97	974.544	8	18.4	488.284	2	48.31	199000	2	F2:9867	90329499ploci_N,raw	1	1	367	374	Acetylation (N-term)	N1:Acetylation (N-term):1000,00	PEAKS DB
2	53655	EYB33393.1	F.GLAQADSHR.H	Y	20.83	953.468	9	23.6	477.748	2	67.44	519000	2	F2:13537	90329499ploci_N,raw	1	1	13	21			PEAKS DB
2	53655	EYB33393.1	R.ASEIPDITTSSYVSDVC(+57.02)DSWTTFQSENSIEQEDSGV	Y	20.76	3982.71	36	21.5	1328.59	3	78.53	1080000	2	F2:15578	90329499ploci_N,raw	1	1	531	566	Carbamidomethylation	C17:Carbamidomethylation:1000,00	PEAKS DB
2	53655	EYB33393.1	R.HAM(+15.99)LHRR.A	Y	20.56	935.487	7	-53.5	468.726	2	65.96	2620000	1	F1:17137	811302941plo_UL,raw	3	3	22	28	Oxidation (M)	M3:Oxidation (M):1000,00	PEAKS DB
2	53655	EYB33393.1	R.FNVSFESGTSYR.M	N	19.82	1392.63	12	-1.2	697.322	2	81.14	0	1	F1:21933	811302941plo_UL,raw	0	0	245	256			PEAKS DB
2	53655	EYB33393.1	R.L(+42.01)VNAAVDTHWKFSIDNHTM(+15.99).T	N	19.56	2256.06	19	6.2	1129.05	2	85.36	0	1	F1:23569	811302941plo_UL,raw	0	0	259	277	Acetylation (N-term)	Oxidation (M)	L1:Acetylation (N-term):1000,00	M19:Oxidation (M):1000,00	PEAKS DB
2	53655	EYB33393.1	F.QSENSIEQEDSGV	N	19.16	1420.6	13	69	711.359	2	87.41	344000	4	F4:17918	90329501ploci_lakazaZYMO,raw	1	1	554	566			PEAKS DB
2	53655	EYB33393.1	R.L(+42.01)VNAAVDTHWK.F	N	19.11	1294.67	11	-57.9	648.297	2	24.04	156000	2	F2:5197	90329499ploci_N,raw	1	1	259	269	Acetylation (N-term)	L1:Acetylation (N-term):1000,00	PEAKS DB
2	53655	EYB33393.1	L.N(+42.01)TSNPPR.R	N	19.1	826.393	7	-109.3	414.145	2	20.94	0	3	F3:4565	90329500ploci_O,raw	0	0	479	485	Acetylation (N-term)	N1:Acetylation (N-term):1000,00	PEAKS DB
2	53655	EYB33393.1	R.S(+42.01)AMAVNGTIPGP.T	N	19.08	1155.56	12	44.8	578.808	2	39.95	413000	2	F2:8261	90329499ploci_N,raw	1	1	81	92	Acetylation (N-term)	S1:Acetylation (N-term):1000,00	PEAKS DB
2	53655	EYB33393.1	T.D(+42.01)GC(+57.02)DDETDNLVPYISK.T	N	18.88	1881.79	16	29.4	941.932	2	77.45	0	1	F1:20677	811302941plo_UL,raw	0	0	359	374	Acetylation (N-term)	Carbamidomethylation	D1:Acetylation (N-term):1000,00	C3:Carbamidomethylation:1000,00	PEAKS DB
2	53655	EYB33393.1	T.DVTVAPDGYSR.S	N	18.81	1178.56	11	13.2	590.288	2	40.25	164000	2	F2:8299	90329499ploci_N,raw	1	1	70	80			PEAKS DB
2	53655	EYB33393.1	R.LVNAAVDTHWKFSIDNHTM(+15.99).T	N	18.65	2214.05	19	-3.7	739.022	3	66.62	0	1	F1:17321	811302941plo_UL,raw	0	0	259	277	Oxidation (M)	M19:Oxidation (M):1000,00	PEAKS DB
2	53655	EYB33393.1	Q.ADVADNFWM(+15.99)RAIPQSAC(+57.02)SDNDSTDNIK.G	N	18.58	3056.32	27	3.6	1019.78	3	56.76	0	2	F2:11482	90329499ploci_N,raw	0	0	312	338	Oxidation (M)	Carbamidomethylation	M9:Oxidation (M):1000,00	C17:Carbamidomethylation:1000,00	PEAKS DB
2	53655	EYB33393.1	R.RDTAM(+15.99)LPGNGYLVMA.W	N	18.56	1623.77	15	-3.5	812.884	2	79.73	1400000	2	F2:15811	90329499ploci_N,raw	1	1	486	500	Oxidation (M)	M5:Oxidation (M):14,29	PEAKS DB
2	53655	EYB33393.1	G.LAQADSHR.H	Y	18.1	896.446	8	12.2	449.239	2	33.15	264000	4	F4:7087	90329501ploci_lakazaZYMO,raw	2	2	14	21			PEAKS DB
2	53655	EYB33393.1	S.TEVVDTGVTK.E	Y	17.79	1047.54	10	18.8	524.793	2	22.52	25400	4	F4:4951	90329501ploci_lakazaZYMO,raw	2	2	53	62			PEAKS DB
2	53655	EYB33393.1	S.D(+42.01)LETATVGK.N	N	17.57	974.492	9	20	488.247	2	54.05	90600	3	F3:11127	90329500ploci_O,raw	1	1	383	391	Acetylation (N-term)	D1:Acetylation (N-term):1000,00	PEAKS DB
2	53655	EYB33393.1	R.RDTAM(+15.99)LPGNGYLVM(+15.99)AWET.D	N	17.44	2055.94	18	-9.2	1028.97	2	112.05	0	4	F4:22697	90329501ploci_lakazaZYMO,raw	0	0	486	503	Oxidation (M)	M5:Oxidation (M):1000,00	M14:Oxidation (M):1000,00	PEAKS DB
2	53655	EYB33393.1	D.S(+42.01)HRHAMLHR.R	Y	17.02	1185.59	9	50.1	396.225	3	23.25	0	1	F1:5382	811302941plo_UL,raw	0	0	19	27	Acetylation (N-term)	S1:Acetylation (N-term):1000,00	PEAKS DB
2	53655	EYB33393.1	R.DTAMLPGNGYLVM(+15.99)AWETDNPGV.W	N	16.73	2366.06	22	-19.1	1183.97	2	96.49	454000	3	F3:19412	90329500ploci_O,raw	1	1	487	508	Oxidation (M)	M13:Oxidation (M):14,29	PEAKS DB
2	53655	EYB33393.1	R.RDTAMLPGNGYLVM(+15.99)AW.E	N	16.21	1809.85	16	-16.5	905.919	2	99.86	0	1	F1:29693	811302941plo_UL,raw	0	0	486	501	Oxidation (M)	M14:Oxidation (M):7,81	PEAKS DB
2	53655	EYB33393.1	I.A(+42.01)ADLVPIEPYETTVLDM(+15.99)GM(+15.99)GQR.Y	Y	16.01	2479.16	22	-8.4	1240.58	2	89.8	0	1	F1:25414	811302941plo_UL,raw	0	0	281	302	Acetylation (N-term)	Oxidation (M)	A1:Acetylation (N-term):1000,00	M17:Oxidation (M):1000,00	M19:Oxidation (M):1000,00	PEAKS DB
2	53655	EYB33393.1	K.F(+42.01)SIDNHTMTV.I	N	15.72	1205.54	10	-33.1	603.757	2	104.1	0	1	F1:31483	811302941plo_UL,raw	0	0	270	279	Acetylation (N-term)	F1:Acetylation (N-term):1000,00	PEAKS DB
2	53655	EYB33393.1	R.DTAMLPGNG.Y	N	15.44	874.385	9	68.7	438.233	2	46.12	0	4	F4:9709	90329501ploci_lakazaZYMO,raw	0	0	487	495			PEAKS DB
2	53655	EYB33393.1	T.D(+42.01)VTVAPDGYSR.S	N	15.4	1220.57	11	11.9	611.293	2	52.75	413000	2	F2:10752	90329499ploci_N,raw	1	1	70	80	Acetylation (N-term)	D1:Acetylation (N-term):1000,00	PEAKS DB
2	53655	EYB33393.1	L.N(+42.01)GTSMHWHGIR.Q	N	15.21	1336.61	11	-32.1	669.295	2	66.93	571000	4	F4:13993	90329501ploci_lakazaZYMO,raw	1	1	115	125	Acetylation (N-term)	N1:Acetylation (N-term):1000,00	PEAKS DB
2	53655	EYB33393.1	Y.SSSVTLNTSNPPR.R	N	15.2	1358.68	13	24.8	680.368	2	62.02	206000	4	F4:12961	90329501ploci_lakazaZYMO,raw	1	1	473	485			PEAKS DB
2	53655	EYB33393.1	F.S(+42.01)ILAQGTGTYSSSVTLNTSNPPR.R	Y	15.16	2392.19	23	6.2	798.4	3	93.74	0	2	F2:18387	90329499ploci_N,raw	0	0	463	485	Acetylation (N-term)	S1:Acetylation (N-term):1000,00	PEAKS DB
2	53655	EYB33393.1	L.A(+42.01)VGETVTYTWK.A	N	15.12	1295.64	11	4.9	432.885	3	35.56	0	2	F2:7461	90329499ploci_N,raw	0	0	144	154	Acetylation (N-term)	A1:Acetylation (N-term):1000,00	PEAKS DB
3	53626	RSL88364.1	R.YDIIVTADQADVADNFWMR.A	N	179.89	2242.04	19	3.2	1122.03	2	121.4	0	1	F1:38783	811302941plo_UL,raw	0	0	303	321			PEAKS DB
3	53626	RSL88364.1	R.YDIIVTADQADVADNFWM(+15.99)R.A	N	137.55	2258.03	19	2.4	753.686	3	111.46	0	1	F1:34577	811302941plo_UL,raw	0	0	303	321	Oxidation (M)	M18:Oxidation (M):1000,00	PEAKS DB
3	53626	RSL88364.1	T.ADQADVADNFWMR.A	N	97.94	1537.66	13	3.6	769.841	2	88.45	0	1	F1:24866	811302941plo_UL,raw	0	0	309	321			PEAKS DB
3	53626	RSL88364.1	D.VTVSPDGVSR.S	N	90.44	1015.53	10	3.6	508.774	2	38.62	2710000	1	F1:9399	811302941plo_UL,raw	5	5	71	80			PEAKS DB
3	53626	RSL88364.1	D.QADVADNFWMR.A	N	81.58	1351.6	11	2.6	676.808	2	85.23	171000	1	F1:23507	811302941plo_UL,raw	1	1	311	321			PEAKS DB
3	53626	RSL88364.1	N.AAVDTHWK.F	N	80.41	926.461	8	2.1	464.239	2	31.85	0	1	F1:7568	811302941plo_UL,raw	0	0	262	269			PEAKS DB
3	53626	RSL88364.1	T.DVTVSPDGVSR.S	N	74	1130.56	11	6.1	566.289	2	34.93	711000	1	F1:8369	811302941plo_UL,raw	3	3	70	80			PEAKS DB
3	53626	RSL88364.1	D.VADNFWMR.A	N	71.64	1037.48	8	2.6	519.746	2	76.43	0	1	F1:20362	811302941plo_UL,raw	0	0	314	321			PEAKS DB
3	53626	RSL88364.1	L.TDVTVSPDGVSR.S	N	70.6	1231.6	12	1.3	616.81	2	40.82	656000	1	F1:9970	811302941plo_UL,raw	2	2	69	80			PEAKS DB
3	53626	RSL88364.1	V.N(+42.01)AAVDTHWK.F	N	70.25	1082.51	9	36.6	542.284	2	39.52	113000	1	F1:9622	811302941plo_UL,raw	1	1	261	269	Acetylation (N-term)	N1:Acetylation (N-term):1000,00	PEAKS DB
3	53626	RSL88364.1	A.A(+42.01)C(+57.02)SGNTASTR.S	N	62.41	1065.45	10	1.9	533.734	2	22.79	188000	1	F1:5253	811302941plo_UL,raw	1	1	30	39	Acetylation (N-term)	Carbamidomethylation	A1:Acetylation (N-term):1000,00	C2:Carbamidomethylation:1000,00	PEAKS DB
3	53626	RSL88364.1	E.LTDVTVSPDGVSR.S	N	56.02	1344.69	13	1.6	673.353	2	51.39	0	1	F1:12998	811302941plo_UL,raw	0	0	68	80			PEAKS DB
3	53626	RSL88364.1	K.A(+42.01)AQYGSSWYHSHF.A	Y	54.58	1581.66	13	1.6	791.84	2	67.73	0	1	F1:17653	811302941plo_UL,raw	0	0	155	167	Acetylation (N-term)	A1:Acetylation (N-term):1000,00	PEAKS DB
3	53626	RSL88364.1	T.VSPDGVSR.S	N	49.09	815.414	8	34.7	408.714	2	22.21	1050000	3	F3:4824	90329500ploci_O,raw	2	2	73	80			PEAKS DB
3	53626	RSL88364.1	R.YDIIVTADQADVADNF.W	N	47.79	1768.82	16	43.8	885.424	2	78.22	326000	3	F3:15835	90329500ploci_O,raw	1	1	303	318			PEAKS DB
3	53626	RSL88364.1	K.T(+42.01)VDDANWSDLDTATVGR.N	Y	42.89	1876.84	17	40.6	626.647	3	78.76	0	1	F1:21083	811302941plo_UL,raw	0	0	374	390	Acetylation (N-term)	T1:Acetylation (N-term):1000,00	PEAKS DB
3	53626	RSL88364.1	K.TVDDANWSDLDTATVGR.N	Y	42.43	1834.83	17	49.2	918.469	2	78.98	0	1	F1:21154	811302941plo_UL,raw	0	0	374	390			PEAKS DB
3	53626	RSL88364.1	R.LVNAAVDTHWK.F	N	41.94	1252.66	11	-32.7	627.294	2	54.37	115000	3	F3:11193	90329500ploci_O,raw	1	1	259	269			PEAKS DB
3	53626	RSL88364.1	K.FSIDNHTM.M	N	40.91	963.412	8	2.6	482.714	2	60.7	0	1	F1:15606	811302941plo_UL,raw	0	0	270	277			PEAKS DB
3	53626	RSL88364.1	R.AASLSSQLKPR.A	Y	38.36	1156.66	11	-25.6	579.301	2	52.91	827000	3	F3:10900	90329500ploci_O,raw	3	3	18	28			PEAKS DB
3	53626	RSL88364.1	R.LVNAAVDTH.W	N	38.34	938.482	9	35.8	470.249	2	31.21	38200000	3	F3:6701	90329500ploci_O,raw	6	6	259	267			PEAKS DB
3	53626	RSL88364.1	R.M(+42.01)(+15.99)RLVNAAVDTHWK.F	N	38.23	1597.8	13	-41.2	533.587	3	72.19	0	1	F1:19003	811302941plo_UL,raw	0	0	257	269	Acetylation (N-term)	Oxidation (M)	M1:Acetylation (N-term):1000,00	M1:Oxidation (M):1000,00	PEAKS DB
3	53626	RSL88364.1	Q.ADVADNFWMR.A	N	37.5	1223.54	10	18.5	612.768	2	18.87	1180000	3	F3:4161	90329500ploci_O,raw	3	3	312	321			PEAKS DB
3	53626	RSL88364.1	Q.ADVADNFWM(+15.99)R.A	N	35.87	1239.53	10	-18.5	620.757	2	27.28	304000	2	F2:5857	90329499ploci_N,raw	1	1	312	321	Oxidation (M)	M9:Oxidation (M):1000,00	PEAKS DB
3	53626	RSL88364.1	D.TGVTKEYWLELTDVTVSPDGVSR.S	Y	35.01	2551.28	23	31.9	851.433	3	86.69	0	3	F3:17438	90329500ploci_O,raw	0	0	58	80			PEAKS DB
3	53626	RSL88364.1	D.VADNFWM(+15.99)R.A	N	34.01	1053.47	8	2.2	527.744	2	63.75	0	1	F1:16504	811302941plo_UL,raw	0	0	314	321	Oxidation (M)	M7:Oxidation (M):1000,00	PEAKS DB
3	53626	RSL88364.1	T.V(+42.01)DDANWSDLDTATVGR.N	Y	31.76	1775.8	16	34.5	888.936	2	52	0	1	F1:13179	811302941plo_UL,raw	0	0	375	390	Acetylation (N-term)	V1:Acetylation (N-term):1000,00	PEAKS DB
3	53626	RSL88364.1	I.VTADQADVADNFWMR.A	N	31.19	1737.78	15	19.3	869.884	2	46.32	84600	3	F3:9598	90329500ploci_O,raw	1	1	307	321			PEAKS DB
3	53626	RSL88364.1	R.MRLVNAAVDTHWK.F	N	30.48	1539.8	13	31.6	514.272	3	49.93	68500	3	F3:10316	90329500ploci_O,raw	1	1	257	269			PEAKS DB
3	53626	RSL88364.1	W.S(+42.01)DLDTATVGR.N	Y	30.21	1075.51	10	82.5	538.791	2	43.47	624000	3	F3:9028	90329500ploci_O,raw	1	1	381	390	Acetylation (N-term)	S1:Acetylation (N-term):1000,00	PEAKS DB
3	53626	RSL88364.1	R.SAMAVNGSIPGPTIF.A	N	29.1	1460.73	15	-55.5	731.333	2	95.35	0	1	F1:27806	811302941plo_UL,raw	0	0	81	95			PEAKS DB
3	53626	RSL88364.1	Q.A(+42.01)DVADNFWMR.A	N	28.99	1265.55	10	12.6	633.784	2	48.52	167000	2	F2:9916	90329499ploci_N,raw	2	2	312	321	Acetylation (N-term)	A1:Acetylation (N-term):1000,00	PEAKS DB
3	53626	RSL88364.1	S.S(+42.01)QTGSRFNVSFNTGTSYR.M	Y	28.85	2049.95	18	1.7	684.325	3	93.4	0	1	F1:26993	811302941plo_UL,raw	0	0	239	256	Acetylation (N-term)	S1:Acetylation (N-term):1000,00	PEAKS DB
3	53626	RSL88364.1	R.AIPQAAC(+57.02)SDNDSTDNIK.G	N	27.96	1818.81	17	-28.5	910.384	2	50.85	0	1	F1:12838	811302941plo_UL,raw	0	0	322	338	Carbamidomethylation	C7:Carbamidomethylation:1000,00	PEAKS DB
3	53626	RSL88364.1	V.A(+42.01)DNFWMR.A	N	26.81	980.417	7	33.1	491.236	2	29.03	0	4	F4:6305	90329501ploci_lakazaZYMO,raw	0	0	315	321	Acetylation (N-term)	A1:Acetylation (N-term):1000,00	PEAKS DB
3	53626	RSL88364.1	D.T(+42.01)GVTKEYWLELTDVTVSPDGVSR.S	Y	25.89	2593.29	23	-7.4	865.402	3	77.71	0	3	F3:15742	90329500ploci_O,raw	0	0	58	80	Acetylation (N-term)	T1:Acetylation (N-term):1000,00	PEAKS DB
3	53626	RSL88364.1	R.RDTAMLPAAGY.L	N	25.59	1164.56	11	9	583.292	2	76.92	0	1	F1:20513	811302941plo_UL,raw	0	0	485	495			PEAKS DB
3	53626	RSL88364.1	R.A(+42.01)ASLSSQLKPR.A	Y	25.2	1198.67	11	-57.8	600.286	2	39.09	66800	3	F3:8186	90329500ploci_O,raw	1	1	18	28	Acetylation (N-term)	A1:Acetylation (N-term):1000,00	PEAKS DB
3	53626	RSL88364.1	C.FAFQHVR.A	Y	24.77	903.471	7	4.1	452.741	2	43.7	346000	2	F2:8946	90329499ploci_N,raw	1	1	11	17			PEAKS DB
3	53626	RSL88364.1	K.PRAAC(+57.02)SGNTASTR.S	N	24.29	1347.63	13	-60.8	674.759	2	21.22	0	3	F3:4622	90329500ploci_O,raw	0	0	27	39	Carbamidomethylation	C5:Carbamidomethylation:1000,00	PEAKS DB
3	53626	RSL88364.1	R.QNYTNQNDGVTSITQC(+57.02)PLAIGETITYTWK.A	Y	23.63	3315.57	29	-7.7	1106.15	3	98.88	2000000	3	F3:19807	90329500ploci_O,raw	1	1	126	154	Carbamidomethylation	C16:Carbamidomethylation:1000,00	PEAKS DB
3	53626	RSL88364.1	R.YDIIVTADQADVA.D	N	23.13	1392.68	13	4	697.349	2	34.65	0	1	F1:8294	811302941plo_UL,raw	0	0	303	315			PEAKS DB
3	53626	RSL88364.1	R.AAC(+57.02)SGNTASTR.S	N	22.86	1094.48	11	-37.1	548.207	2	30.4	746000	3	F3:6502	90329500ploci_O,raw	2	2	29	39	Carbamidomethylation	C3:Carbamidomethylation:1000,00	PEAKS DB
3	53626	RSL88364.1	V.S(+42.01)PDGVSR.S	N	22.74	758.356	7	49	380.204	2	38.12	0	1	F1:9258	811302941plo_UL,raw	0	0	74	80	Acetylation (N-term)	S1:Acetylation (N-term):1000,00	PEAKS DB
3	53626	RSL88364.1	E.L(+42.01)TDVTVSPDGVSR.S	N	21.48	1386.7	13	8.1	694.339	2	61.75	196000	3	F3:12678	90329500ploci_O,raw	1	1	68	80	Acetylation (N-term)	L1:Acetylation (N-term):1000,00	PEAKS DB
3	53626	RSL88364.1	T.GVTKEYWLELTDVTVSPDGVSR.S	Y	21.43	2450.23	22	-25.3	817.703	3	79.89	168000	3	F3:16173	90329500ploci_O,raw	1	1	59	80			PEAKS DB
3	53626	RSL88364.1	L.VNAAVDTHWK.F	N	21.33	1139.57	10	43.7	570.822	2	52.61	0	4	F4:11010	90329501ploci_lakazaZYMO,raw	0	0	260	269			PEAKS DB
3	53626	RSL88364.1	R.NTAGLFK.W	N	21.2	749.407	7	-15.1	375.708	2	26.48	158000	4	F4:5822	90329501ploci_lakazaZYMO,raw	1	1	391	397			PEAKS DB
3	53626	RSL88364.1	R.NTAGLFKWM(+15.99)LN.S	N	21.08	1309.65	11	11	655.817	2	46.97	281000	3	F3:9709	90329500ploci_O,raw	1	1	391	401	Oxidation (M)	M9:Oxidation (M):1000,00	PEAKS DB
3	53626	RSL88364.1	P.QAAC(+57.02)SDNDSTDNIK.G	N	20.83	1537.63	14	42.5	513.577	3	59.16	24400	4	F4:12368	90329501ploci_lakazaZYMO,raw	1	1	325	338	Carbamidomethylation	C4:Carbamidomethylation:1000,00	PEAKS DB
3	53626	RSL88364.1	V.TLNTANPPR.R	N	20.73	982.52	9	-2.6	492.249	2	23.64	752000	3	F3:5078	90329500ploci_O,raw	2	2	476	484			PEAKS DB
3	53626	RSL88364.1	K.EYWLELTDVTVSPDGVSRSAM.A	N	20.63	2354.11	21	15.4	785.696	3	70.19	204000	3	F3:14336	90329500ploci_O,raw	1	1	63	83			PEAKS DB
3	53626	RSL88364.1	N.W(+42.01)SDLDTATVGRNTAGLFK.W	Y	19.84	1992.99	18	-43.3	665.313	3	48.93	519000	4	F4:10274	90329501ploci_lakazaZYMO,raw	1	1	380	397	Acetylation (N-term)	W1:Acetylation (N-term):1000,00	PEAKS DB
3	53626	RSL88364.1	R.S(+42.01)AMAVNGSIPGPT.I	N	19.66	1242.59	13	-30.8	622.288	2	55.95	84100	4	F4:11682	90329501ploci_lakazaZYMO,raw	1	1	81	93	Acetylation (N-term)	S1:Acetylation (N-term):1000,00	PEAKS DB
3	53626	RSL88364.1	R.L(+42.01)VNAAVDTHWKFSIDNHTM(+15.99).M	N	19.56	2256.06	19	6.2	1129.05	2	85.36	0	1	F1:23569	811302941plo_UL,raw	0	0	259	277	Acetylation (N-term)	Oxidation (M)	L1:Acetylation (N-term):1000,00	M19:Oxidation (M):1000,00	PEAKS DB
3	53626	RSL88364.1	R.LVNAAVDTHWKFSIDNHTMMVIAADLVPIEPYETTVL.D	Y	19.53	4153.09	37	-7.9	1385.31	3	111.46	270000	3	F3:22243	90329500ploci_O,raw	1	1	259	295			PEAKS DB
3	53626	RSL88364.1	R.A(+42.01)ASLSSQLK.P	Y	19.32	945.513	9	22.2	473.774	2	62.69	0	1	F1:16195	811302941plo_UL,raw	0	0	18	26	Acetylation (N-term)	A1:Acetylation (N-term):1000,00	PEAKS DB
3	53626	RSL88364.1	R.S(+42.01)AMAVNGSIPGPTIFADWGDTV.V	N	19.16	2247.05	22	-31.9	1124.5	2	114.58	0	1	F1:35895	811302941plo_UL,raw	0	0	81	102	Acetylation (N-term)	S1:Acetylation (N-term):1000,00	PEAKS DB
3	53626	RSL88364.1	R.L(+42.01)VNAAVDTHWK.F	N	19.11	1294.67	11	-57.9	648.297	2	24.04	156000	2	F2:5197	90329499ploci_N,raw	1	1	259	269	Acetylation (N-term)	L1:Acetylation (N-term):1000,00	PEAKS DB
3	53626	RSL88364.1	G.PPTLDNGLINGTNVYGDDGSSSQTGSRFNVSFNTGTSYR.M	Y	18.87	4094.88	39	12.4	1365.97	3	80.85	2690000000	2	F2:16307	90329499ploci_N,raw	1	1	218	256			PEAKS DB
3	53626	RSL88364.1	S.S(+42.01)VTLNTANPPR.R	N	18.71	1210.63	11	14.8	606.336	2	68.48	0	4	F4:14319	90329501ploci_lakazaZYMO,raw	0	0	474	484	Acetylation (N-term)	S1:Acetylation (N-term):1000,00	PEAKS DB
3	53626	RSL88364.1	R.LVNAAVDTHWKFSIDNHTM(+15.99).M	N	18.65	2214.05	19	-3.7	739.022	3	66.62	0	1	F1:17321	811302941plo_UL,raw	0	0	259	277	Oxidation (M)	M19:Oxidation (M):1000,00	PEAKS DB
3	53626	RSL88364.1	MLLFSLFASC(+57.02)F.A	Y	18.58	1334.64	11	41.3	668.355	2	59.96	0	1	F1:15391	811302941plo_UL,raw	0	0	1	11	Carbamidomethylation	C10:Carbamidomethylation:1000,00	PEAKS DB
3	53626	RSL88364.1	R.DTAMLPAAGY.L	N	18.1	1008.46	10	13.4	505.243	2	21.84	0	1	F1:5008	811302941plo_UL,raw	0	0	486	495			PEAKS DB
3	53626	RSL88364.1	R.DTAMLPAAGYLVM(+15.99).A	Y	18.06	1367.65	13	50.2	684.865	2	99.81	0	1	F1:29669	811302941plo_UL,raw	0	0	486	498	Oxidation (M)	M13:Oxidation (M):22,83	PEAKS DB
3	53626	RSL88364.1	R.R(+42.01)DTAMLPA.A	N	17.91	915.448	8	-26.3	458.723	2	45.18	888000	4	F4:9598	90329501ploci_lakazaZYMO,raw	1	1	485	492	Acetylation (N-term)	R1:Acetylation (N-term):1000,00	PEAKS DB
3	53626	RSL88364.1	R.SAM(+15.99)AVNGSIPGPTIFADWGDTVVVHVTNS.L	N	17.9	2957.42	29	5.9	986.821	3	118.33	0	1	F1:37489	811302941plo_UL,raw	0	0	81	109	Oxidation (M)	M3:Oxidation (M):1000,00	PEAKS DB
3	53626	RSL88364.1	T.LNTANPPR.R	N	17.57	881.472	8	-35.8	441.723	2	44.24	0	2	F2:9059	90329499ploci_N,raw	0	0	477	484			PEAKS DB
3	53626	RSL88364.1	R.DTAMLPAAG.Y	N	17.38	845.395	9	72.2	423.738	2	35.43	0	4	F4:7588	90329501ploci_lakazaZYMO,raw	0	0	486	494			PEAKS DB
3	53626	RSL88364.1	M.M(+42.01)(+15.99)VIAADLVPIEPYETTVLDIAM(+15.99)GQR.Y	Y	17.28	2818.41	25	-34.3	705.586	4	82.32	0	1	F1:22366	811302941plo_UL,raw	0	0	278	302	Acetylation (N-term)	Oxidation (M)	M1:Acetylation (N-term):1000,00	M1:Oxidation (M):1000,00	M22:Oxidation (M):1000,00	PEAKS DB
3	53626	RSL88364.1	R.AIPQAAC(+57.02)SDN.D	N	17.26	1045.45	10	-27	523.718	2	60.56	0	1	F1:15566	811302941plo_UL,raw	0	0	322	331	Carbamidomethylation	C7:Carbamidomethylation:1000,00	PEAKS DB
3	53626	RSL88364.1	F.WMRAIPQAAC(+57.02)SDNDSTDNIK.G	N	17.17	2292.03	20	-4.4	765.013	3	103.57	0	1	F1:31264	811302941plo_UL,raw	0	0	319	338	Carbamidomethylation	C10:Carbamidomethylation:1000,00	PEAKS DB
3	53626	RSL88364.1	F.A(+42.01)LQFVER.A	N	17.05	903.481	7	-46.9	452.73	2	68.58	178000	4	F4:14335	90329501ploci_lakazaZYMO,raw	1	1	523	529	Acetylation (N-term)	A1:Acetylation (N-term):1000,00	PEAKS DB
3	53626	RSL88364.1	D.IAMGQRYDIIVTADQADVADNFWM(+15.99)R.A	Y	17.02	2914.37	25	24.1	972.489	3	161.72	0	1	F1:51723	811302941plo_UL,raw	0	0	297	321	Oxidation (M)	M24:Oxidation (M):11,79	PEAKS DB
3	53626	RSL88364.1	R.A(+42.01)IPQAAC(+57.02)SD.N	N	16.99	973.418	9	35.7	487.733	2	35.02	0	1	F1:8393	811302941plo_UL,raw	0	0	322	330	Acetylation (N-term)	Carbamidomethylation	A1:Acetylation (N-term):1000,00	C7:Carbamidomethylation:1000,00	PEAKS DB
3	53626	RSL88364.1	A.S(+42.01)LSSQLKPR.A	Y	16.85	1056.59	9	-17.9	529.298	2	53.4	118000	4	F4:11149	90329501ploci_lakazaZYMO,raw	1	1	20	28	Acetylation (N-term)	S1:Acetylation (N-term):1000,00	PEAKS DB
3	53626	RSL88364.1	A.AC(+57.02)SGNTASTR.S	N	16.76	1023.44	10	91.9	512.757	2	32.65	0	3	F3:6950	90329500ploci_O,raw	0	0	30	39	Carbamidomethylation	C2:Carbamidomethylation:1000,00	PEAKS DB
3	53626	RSL88364.1	S.SVTLNTANPPRR.D	N	16.73	1324.72	12	2.3	663.347	2	65.64	49700	3	F3:13462	90329500ploci_O,raw	1	1	474	485			PEAKS DB
3	53626	RSL88364.1	R.S(+42.01)AM(+15.99)AVNGSIPGP.T	N	16.7	1157.54	12	-29.2	579.764	2	32.13	0	4	F4:6931	90329501ploci_lakazaZYMO,raw	0	0	81	92	Acetylation (N-term)	Oxidation (M)	S1:Acetylation (N-term):1000,00	M3:Oxidation (M):1000,00	PEAKS DB
3	53626	RSL88364.1	S.DLDTATVGR.N	Y	16.35	946.472	9	34.4	474.244	2	30.8	1270000	3	F3:6537	90329500ploci_O,raw	1	1	382	390			PEAKS DB
3	53626	RSL88364.1	T.VLDIAMGQR.Y	N	16.01	1001.53	9	-52.8	501.747	2	23.01	0	1	F1:5312	811302941plo_UL,raw	0	0	294	302			PEAKS DB
3	53626	RSL88364.1	L.T(+42.01)DVTVSPDGVSR.S	N	15.83	1273.62	12	-37.6	637.785	2	48.54	0	2	F2:9919	90329499ploci_N,raw	0	0	69	80	Acetylation (N-term)	T1:Acetylation (N-term):1000,00	PEAKS DB
3	53626	RSL88364.1	D.DGSSSQTGSR.F	Y	15.79	980.416	10	27.5	491.224	2	19.57	37400	2	F2:4309	90329499ploci_N,raw	1	1	235	244			PEAKS DB
3	53626	RSL88364.1	R.A(+42.01)AC(+57.02)SGNTASTR.S	N	15.73	1136.49	11	7.7	569.237	2	57.13	153000	3	F3:11745	90329500ploci_O,raw	1	1	29	39	Acetylation (N-term)	Carbamidomethylation	A1:Acetylation (N-term):1000,00	C3:Carbamidomethylation:1000,00	PEAKS DB
3	53626	RSL88364.1	K.WM(+15.99)LNSTSM(+15.99)LVEWSDPTLAQV.L	Y	15.31	2339.08	20	-22.2	780.684	3	87.25	0	1	F1:24353	811302941plo_UL,raw	0	0	398	417	Oxidation (M)	M2:Oxidation (M):1000,00	M8:Oxidation (M):1000,00	PEAKS DB
3	53626	RSL88364.1	R.FNVSFNTGTSYRMR.L	Y	15.29	1678.79	14	-15.3	840.395	2	83.72	396000	4	F4:17234	90329501ploci_lakazaZYMO,raw	1	1	245	258			PEAKS DB
3	53626	RSL88364.1	L.N(+42.01)GTSMHWHGIR.Q	N	15.21	1336.61	11	-32.1	669.295	2	66.93	571000	4	F4:13993	90329501ploci_lakazaZYMO,raw	1	1	115	125	Acetylation (N-term)	N1:Acetylation (N-term):1000,00	PEAKS DB
3	53626	RSL88364.1	K.TVDDANWSDLDTATVG.R	Y	15.19	1678.73	16	34.4	840.394	2	83.77	1020000	2	F2:16542	90329499ploci_N,raw	1	1	374	389			PEAKS DB
3	53626	RSL88364.1	K.FSIDNHTM(+15.99)MVIAADLVPIE.P	Y	15.14	2131.03	19	-9.2	1066.51	2	100.94	0	1	F1:30153	811302941plo_UL,raw	0	0	270	288	Oxidation (M)	M8:Oxidation (M):0,00	PEAKS DB
3	53626	RSL88364.1	C.SGNTASTR.S	N	15.11	792.373	8	80.2	397.222	2	19.58	1280000	2	F2:4290	90329499ploci_N,raw	1	1	32	39			PEAKS DB
3	53627	RTE76960.1	R.YDIIVTADQADVADNFWMR.A	N	179.89	2242.04	19	3.2	1122.03	2	121.4	0	1	F1:38783	811302941plo_UL,raw	0	0	303	321			PEAKS DB
3	53627	RTE76960.1	R.YDIIVTADQADVADNFWM(+15.99)R.A	N	137.55	2258.03	19	2.4	753.686	3	111.46	0	1	F1:34577	811302941plo_UL,raw	0	0	303	321	Oxidation (M)	M18:Oxidation (M):1000,00	PEAKS DB
3	53627	RTE76960.1	T.ADQADVADNFWMR.A	N	97.94	1537.66	13	3.6	769.841	2	88.45	0	1	F1:24866	811302941plo_UL,raw	0	0	309	321			PEAKS DB
3	53627	RTE76960.1	D.VTVSPDGVSR.S	N	90.44	1015.53	10	3.6	508.774	2	38.62	2710000	1	F1:9399	811302941plo_UL,raw	5	5	71	80			PEAKS DB
3	53627	RTE76960.1	D.QADVADNFWMR.A	N	81.58	1351.6	11	2.6	676.808	2	85.23	171000	1	F1:23507	811302941plo_UL,raw	1	1	311	321			PEAKS DB
3	53627	RTE76960.1	N.AAVDTHWK.F	N	80.41	926.461	8	2.1	464.239	2	31.85	0	1	F1:7568	811302941plo_UL,raw	0	0	262	269			PEAKS DB
3	53627	RTE76960.1	T.DVTVSPDGVSR.S	N	74	1130.56	11	6.1	566.289	2	34.93	711000	1	F1:8369	811302941plo_UL,raw	3	3	70	80			PEAKS DB
3	53627	RTE76960.1	D.VADNFWMR.A	N	71.64	1037.48	8	2.6	519.746	2	76.43	0	1	F1:20362	811302941plo_UL,raw	0	0	314	321			PEAKS DB
3	53627	RTE76960.1	L.TDVTVSPDGVSR.S	N	70.6	1231.6	12	1.3	616.81	2	40.82	656000	1	F1:9970	811302941plo_UL,raw	2	2	69	80			PEAKS DB
3	53627	RTE76960.1	V.N(+42.01)AAVDTHWK.F	N	70.25	1082.51	9	36.6	542.284	2	39.52	113000	1	F1:9622	811302941plo_UL,raw	1	1	261	269	Acetylation (N-term)	N1:Acetylation (N-term):1000,00	PEAKS DB
3	53627	RTE76960.1	A.A(+42.01)C(+57.02)SGNTASTR.S	N	62.41	1065.45	10	1.9	533.734	2	22.79	188000	1	F1:5253	811302941plo_UL,raw	1	1	30	39	Acetylation (N-term)	Carbamidomethylation	A1:Acetylation (N-term):1000,00	C2:Carbamidomethylation:1000,00	PEAKS DB
3	53627	RTE76960.1	E.LTDVTVSPDGVSR.S	N	56.02	1344.69	13	1.6	673.353	2	51.39	0	1	F1:12998	811302941plo_UL,raw	0	0	68	80			PEAKS DB
3	53627	RTE76960.1	K.A(+42.01)AQYGSSWYHSHF.A	Y	54.58	1581.66	13	1.6	791.84	2	67.73	0	1	F1:17653	811302941plo_UL,raw	0	0	155	167	Acetylation (N-term)	A1:Acetylation (N-term):1000,00	PEAKS DB
3	53627	RTE76960.1	T.VSPDGVSR.S	N	49.09	815.414	8	34.7	408.714	2	22.21	1050000	3	F3:4824	90329500ploci_O,raw	2	2	73	80			PEAKS DB
3	53627	RTE76960.1	R.YDIIVTADQADVADNF.W	N	47.79	1768.82	16	43.8	885.424	2	78.22	326000	3	F3:15835	90329500ploci_O,raw	1	1	303	318			PEAKS DB
3	53627	RTE76960.1	K.T(+42.01)VDDANWSDLDTATVGR.N	Y	42.89	1876.84	17	40.6	626.647	3	78.76	0	1	F1:21083	811302941plo_UL,raw	0	0	374	390	Acetylation (N-term)	T1:Acetylation (N-term):1000,00	PEAKS DB
3	53627	RTE76960.1	K.TVDDANWSDLDTATVGR.N	Y	42.43	1834.83	17	49.2	918.469	2	78.98	0	1	F1:21154	811302941plo_UL,raw	0	0	374	390			PEAKS DB
3	53627	RTE76960.1	R.LVNAAVDTHWK.F	N	41.94	1252.66	11	-32.7	627.294	2	54.37	115000	3	F3:11193	90329500ploci_O,raw	1	1	259	269			PEAKS DB
3	53627	RTE76960.1	K.FSIDNHTM.M	N	40.91	963.412	8	2.6	482.714	2	60.7	0	1	F1:15606	811302941plo_UL,raw	0	0	270	277			PEAKS DB
3	53627	RTE76960.1	R.AASLSSQLKPR.A	Y	38.36	1156.66	11	-25.6	579.301	2	52.91	827000	3	F3:10900	90329500ploci_O,raw	3	3	18	28			PEAKS DB
3	53627	RTE76960.1	R.LVNAAVDTH.W	N	38.34	938.482	9	35.8	470.249	2	31.21	38200000	3	F3:6701	90329500ploci_O,raw	6	6	259	267			PEAKS DB
3	53627	RTE76960.1	R.M(+42.01)(+15.99)RLVNAAVDTHWK.F	N	38.23	1597.8	13	-41.2	533.587	3	72.19	0	1	F1:19003	811302941plo_UL,raw	0	0	257	269	Acetylation (N-term)	Oxidation (M)	M1:Acetylation (N-term):1000,00	M1:Oxidation (M):1000,00	PEAKS DB
3	53627	RTE76960.1	Q.ADVADNFWMR.A	N	37.5	1223.54	10	18.5	612.768	2	18.87	1180000	3	F3:4161	90329500ploci_O,raw	3	3	312	321			PEAKS DB
3	53627	RTE76960.1	Q.ADVADNFWM(+15.99)R.A	N	35.87	1239.53	10	-18.5	620.757	2	27.28	304000	2	F2:5857	90329499ploci_N,raw	1	1	312	321	Oxidation (M)	M9:Oxidation (M):1000,00	PEAKS DB
3	53627	RTE76960.1	D.TGVTKEYWLELTDVTVSPDGVSR.S	Y	35.01	2551.28	23	31.9	851.433	3	86.69	0	3	F3:17438	90329500ploci_O,raw	0	0	58	80			PEAKS DB
3	53627	RTE76960.1	D.VADNFWM(+15.99)R.A	N	34.01	1053.47	8	2.2	527.744	2	63.75	0	1	F1:16504	811302941plo_UL,raw	0	0	314	321	Oxidation (M)	M7:Oxidation (M):1000,00	PEAKS DB
3	53627	RTE76960.1	T.V(+42.01)DDANWSDLDTATVGR.N	Y	31.76	1775.8	16	34.5	888.936	2	52	0	1	F1:13179	811302941plo_UL,raw	0	0	375	390	Acetylation (N-term)	V1:Acetylation (N-term):1000,00	PEAKS DB
3	53627	RTE76960.1	I.VTADQADVADNFWMR.A	N	31.19	1737.78	15	19.3	869.884	2	46.32	84600	3	F3:9598	90329500ploci_O,raw	1	1	307	321			PEAKS DB
3	53627	RTE76960.1	R.MRLVNAAVDTHWK.F	N	30.48	1539.8	13	31.6	514.272	3	49.93	68500	3	F3:10316	90329500ploci_O,raw	1	1	257	269			PEAKS DB
3	53627	RTE76960.1	W.S(+42.01)DLDTATVGR.N	Y	30.21	1075.51	10	82.5	538.791	2	43.47	624000	3	F3:9028	90329500ploci_O,raw	1	1	381	390	Acetylation (N-term)	S1:Acetylation (N-term):1000,00	PEAKS DB
3	53627	RTE76960.1	R.SAMAVNGSIPGPTIF.A	N	29.1	1460.73	15	-55.5	731.333	2	95.35	0	1	F1:27806	811302941plo_UL,raw	0	0	81	95			PEAKS DB
3	53627	RTE76960.1	Q.A(+42.01)DVADNFWMR.A	N	28.99	1265.55	10	12.6	633.784	2	48.52	167000	2	F2:9916	90329499ploci_N,raw	2	2	312	321	Acetylation (N-term)	A1:Acetylation (N-term):1000,00	PEAKS DB
3	53627	RTE76960.1	S.S(+42.01)QTGSRFNVSFNTGTSYR.M	Y	28.85	2049.95	18	1.7	684.325	3	93.4	0	1	F1:26993	811302941plo_UL,raw	0	0	239	256	Acetylation (N-term)	S1:Acetylation (N-term):1000,00	PEAKS DB
3	53627	RTE76960.1	R.AIPQAAC(+57.02)SDNDSTDNIK.G	N	27.96	1818.81	17	-28.5	910.384	2	50.85	0	1	F1:12838	811302941plo_UL,raw	0	0	322	338	Carbamidomethylation	C7:Carbamidomethylation:1000,00	PEAKS DB
3	53627	RTE76960.1	V.A(+42.01)DNFWMR.A	N	26.81	980.417	7	33.1	491.236	2	29.03	0	4	F4:6305	90329501ploci_lakazaZYMO,raw	0	0	315	321	Acetylation (N-term)	A1:Acetylation (N-term):1000,00	PEAKS DB
3	53627	RTE76960.1	D.T(+42.01)GVTKEYWLELTDVTVSPDGVSR.S	Y	25.89	2593.29	23	-7.4	865.402	3	77.71	0	3	F3:15742	90329500ploci_O,raw	0	0	58	80	Acetylation (N-term)	T1:Acetylation (N-term):1000,00	PEAKS DB
3	53627	RTE76960.1	R.RDTAMLPAAGY.L	N	25.59	1164.56	11	9	583.292	2	76.92	0	1	F1:20513	811302941plo_UL,raw	0	0	485	495			PEAKS DB
3	53627	RTE76960.1	R.A(+42.01)ASLSSQLKPR.A	Y	25.2	1198.67	11	-57.8	600.286	2	39.09	66800	3	F3:8186	90329500ploci_O,raw	1	1	18	28	Acetylation (N-term)	A1:Acetylation (N-term):1000,00	PEAKS DB
3	53627	RTE76960.1	C.FAFQHVR.A	Y	24.77	903.471	7	4.1	452.741	2	43.7	346000	2	F2:8946	90329499ploci_N,raw	1	1	11	17			PEAKS DB
3	53627	RTE76960.1	K.PRAAC(+57.02)SGNTASTR.S	N	24.29	1347.63	13	-60.8	674.759	2	21.22	0	3	F3:4622	90329500ploci_O,raw	0	0	27	39	Carbamidomethylation	C5:Carbamidomethylation:1000,00	PEAKS DB
3	53627	RTE76960.1	R.QNYTNQNDGVTSITQC(+57.02)PLAIGETITYTWK.A	Y	23.63	3315.57	29	-7.7	1106.15	3	98.88	2000000	3	F3:19807	90329500ploci_O,raw	1	1	126	154	Carbamidomethylation	C16:Carbamidomethylation:1000,00	PEAKS DB
3	53627	RTE76960.1	R.YDIIVTADQADVA.D	N	23.13	1392.68	13	4	697.349	2	34.65	0	1	F1:8294	811302941plo_UL,raw	0	0	303	315			PEAKS DB
3	53627	RTE76960.1	R.AAC(+57.02)SGNTASTR.S	N	22.86	1094.48	11	-37.1	548.207	2	30.4	746000	3	F3:6502	90329500ploci_O,raw	2	2	29	39	Carbamidomethylation	C3:Carbamidomethylation:1000,00	PEAKS DB
3	53627	RTE76960.1	V.S(+42.01)PDGVSR.S	N	22.74	758.356	7	49	380.204	2	38.12	0	1	F1:9258	811302941plo_UL,raw	0	0	74	80	Acetylation (N-term)	S1:Acetylation (N-term):1000,00	PEAKS DB
3	53627	RTE76960.1	E.L(+42.01)TDVTVSPDGVSR.S	N	21.48	1386.7	13	8.1	694.339	2	61.75	196000	3	F3:12678	90329500ploci_O,raw	1	1	68	80	Acetylation (N-term)	L1:Acetylation (N-term):1000,00	PEAKS DB
3	53627	RTE76960.1	T.GVTKEYWLELTDVTVSPDGVSR.S	Y	21.43	2450.23	22	-25.3	817.703	3	79.89	168000	3	F3:16173	90329500ploci_O,raw	1	1	59	80			PEAKS DB
3	53627	RTE76960.1	L.VNAAVDTHWK.F	N	21.33	1139.57	10	43.7	570.822	2	52.61	0	4	F4:11010	90329501ploci_lakazaZYMO,raw	0	0	260	269			PEAKS DB
3	53627	RTE76960.1	R.NTAGLFK.W	N	21.2	749.407	7	-15.1	375.708	2	26.48	158000	4	F4:5822	90329501ploci_lakazaZYMO,raw	1	1	391	397			PEAKS DB
3	53627	RTE76960.1	R.NTAGLFKWM(+15.99)LN.S	N	21.08	1309.65	11	11	655.817	2	46.97	281000	3	F3:9709	90329500ploci_O,raw	1	1	391	401	Oxidation (M)	M9:Oxidation (M):1000,00	PEAKS DB
3	53627	RTE76960.1	P.QAAC(+57.02)SDNDSTDNIK.G	N	20.83	1537.63	14	42.5	513.577	3	59.16	24400	4	F4:12368	90329501ploci_lakazaZYMO,raw	1	1	325	338	Carbamidomethylation	C4:Carbamidomethylation:1000,00	PEAKS DB
3	53627	RTE76960.1	V.TLNTANPPR.R	N	20.73	982.52	9	-2.6	492.249	2	23.64	752000	3	F3:5078	90329500ploci_O,raw	2	2	476	484			PEAKS DB
3	53627	RTE76960.1	K.EYWLELTDVTVSPDGVSRSAM.A	N	20.63	2354.11	21	15.4	785.696	3	70.19	204000	3	F3:14336	90329500ploci_O,raw	1	1	63	83			PEAKS DB
3	53627	RTE76960.1	N.W(+42.01)SDLDTATVGRNTAGLFK.W	Y	19.84	1992.99	18	-43.3	665.313	3	48.93	519000	4	F4:10274	90329501ploci_lakazaZYMO,raw	1	1	380	397	Acetylation (N-term)	W1:Acetylation (N-term):1000,00	PEAKS DB
3	53627	RTE76960.1	R.S(+42.01)AMAVNGSIPGPT.I	N	19.66	1242.59	13	-30.8	622.288	2	55.95	84100	4	F4:11682	90329501ploci_lakazaZYMO,raw	1	1	81	93	Acetylation (N-term)	S1:Acetylation (N-term):1000,00	PEAKS DB
3	53627	RTE76960.1	R.L(+42.01)VNAAVDTHWKFSIDNHTM(+15.99).M	N	19.56	2256.06	19	6.2	1129.05	2	85.36	0	1	F1:23569	811302941plo_UL,raw	0	0	259	277	Acetylation (N-term)	Oxidation (M)	L1:Acetylation (N-term):1000,00	M19:Oxidation (M):1000,00	PEAKS DB
3	53627	RTE76960.1	R.LVNAAVDTHWKFSIDNHTMMVIAADLVPIEPYETTVL.D	Y	19.53	4153.09	37	-7.9	1385.31	3	111.46	270000	3	F3:22243	90329500ploci_O,raw	1	1	259	295			PEAKS DB
3	53627	RTE76960.1	R.A(+42.01)ASLSSQLK.P	Y	19.32	945.513	9	22.2	473.774	2	62.69	0	1	F1:16195	811302941plo_UL,raw	0	0	18	26	Acetylation (N-term)	A1:Acetylation (N-term):1000,00	PEAKS DB
3	53627	RTE76960.1	R.S(+42.01)AMAVNGSIPGPTIFADWGDTV.V	N	19.16	2247.05	22	-31.9	1124.5	2	114.58	0	1	F1:35895	811302941plo_UL,raw	0	0	81	102	Acetylation (N-term)	S1:Acetylation (N-term):1000,00	PEAKS DB
3	53627	RTE76960.1	R.L(+42.01)VNAAVDTHWK.F	N	19.11	1294.67	11	-57.9	648.297	2	24.04	156000	2	F2:5197	90329499ploci_N,raw	1	1	259	269	Acetylation (N-term)	L1:Acetylation (N-term):1000,00	PEAKS DB
3	53627	RTE76960.1	G.PPTLDNGLINGTNVYGDDGSSSQTGSRFNVSFNTGTSYR.M	Y	18.87	4094.88	39	12.4	1365.97	3	80.85	2690000000	2	F2:16307	90329499ploci_N,raw	1	1	218	256			PEAKS DB
3	53627	RTE76960.1	S.S(+42.01)VTLNTANPPR.R	N	18.71	1210.63	11	14.8	606.336	2	68.48	0	4	F4:14319	90329501ploci_lakazaZYMO,raw	0	0	474	484	Acetylation (N-term)	S1:Acetylation (N-term):1000,00	PEAKS DB
3	53627	RTE76960.1	R.LVNAAVDTHWKFSIDNHTM(+15.99).M	N	18.65	2214.05	19	-3.7	739.022	3	66.62	0	1	F1:17321	811302941plo_UL,raw	0	0	259	277	Oxidation (M)	M19:Oxidation (M):1000,00	PEAKS DB
3	53627	RTE76960.1	MLLFSLFASC(+57.02)F.A	Y	18.58	1334.64	11	41.3	668.355	2	59.96	0	1	F1:15391	811302941plo_UL,raw	0	0	1	11	Carbamidomethylation	C10:Carbamidomethylation:1000,00	PEAKS DB
3	53627	RTE76960.1	R.DTAMLPAAGY.L	N	18.1	1008.46	10	13.4	505.243	2	21.84	0	1	F1:5008	811302941plo_UL,raw	0	0	486	495			PEAKS DB
3	53627	RTE76960.1	R.DTAMLPAAGYLVM(+15.99).A	Y	18.06	1367.65	13	50.2	684.865	2	99.81	0	1	F1:29669	811302941plo_UL,raw	0	0	486	498	Oxidation (M)	M13:Oxidation (M):22,83	PEAKS DB
3	53627	RTE76960.1	R.R(+42.01)DTAMLPA.A	N	17.91	915.448	8	-26.3	458.723	2	45.18	888000	4	F4:9598	90329501ploci_lakazaZYMO,raw	1	1	485	492	Acetylation (N-term)	R1:Acetylation (N-term):1000,00	PEAKS DB
3	53627	RTE76960.1	R.SAM(+15.99)AVNGSIPGPTIFADWGDTVVVHVTNS.L	N	17.9	2957.42	29	5.9	986.821	3	118.33	0	1	F1:37489	811302941plo_UL,raw	0	0	81	109	Oxidation (M)	M3:Oxidation (M):1000,00	PEAKS DB
3	53627	RTE76960.1	T.LNTANPPR.R	N	17.57	881.472	8	-35.8	441.723	2	44.24	0	2	F2:9059	90329499ploci_N,raw	0	0	477	484			PEAKS DB
3	53627	RTE76960.1	R.DTAMLPAAG.Y	N	17.38	845.395	9	72.2	423.738	2	35.43	0	4	F4:7588	90329501ploci_lakazaZYMO,raw	0	0	486	494			PEAKS DB
3	53627	RTE76960.1	M.M(+42.01)(+15.99)VIAADLVPIEPYETTVLDIAM(+15.99)GQR.Y	Y	17.28	2818.41	25	-34.3	705.586	4	82.32	0	1	F1:22366	811302941plo_UL,raw	0	0	278	302	Acetylation (N-term)	Oxidation (M)	M1:Acetylation (N-term):1000,00	M1:Oxidation (M):1000,00	M22:Oxidation (M):1000,00	PEAKS DB
3	53627	RTE76960.1	R.AIPQAAC(+57.02)SDN.D	N	17.26	1045.45	10	-27	523.718	2	60.56	0	1	F1:15566	811302941plo_UL,raw	0	0	322	331	Carbamidomethylation	C7:Carbamidomethylation:1000,00	PEAKS DB
3	53627	RTE76960.1	F.WMRAIPQAAC(+57.02)SDNDSTDNIK.G	N	17.17	2292.03	20	-4.4	765.013	3	103.57	0	1	F1:31264	811302941plo_UL,raw	0	0	319	338	Carbamidomethylation	C10:Carbamidomethylation:1000,00	PEAKS DB
3	53627	RTE76960.1	F.A(+42.01)LQFVER.A	N	17.05	903.481	7	-46.9	452.73	2	68.58	178000	4	F4:14335	90329501ploci_lakazaZYMO,raw	1	1	523	529	Acetylation (N-term)	A1:Acetylation (N-term):1000,00	PEAKS DB
3	53627	RTE76960.1	D.IAMGQRYDIIVTADQADVADNFWM(+15.99)R.A	Y	17.02	2914.37	25	24.1	972.489	3	161.72	0	1	F1:51723	811302941plo_UL,raw	0	0	297	321	Oxidation (M)	M24:Oxidation (M):11,79	PEAKS DB
3	53627	RTE76960.1	R.A(+42.01)IPQAAC(+57.02)SD.N	N	16.99	973.418	9	35.7	487.733	2	35.02	0	1	F1:8393	811302941plo_UL,raw	0	0	322	330	Acetylation (N-term)	Carbamidomethylation	A1:Acetylation (N-term):1000,00	C7:Carbamidomethylation:1000,00	PEAKS DB
3	53627	RTE76960.1	A.S(+42.01)LSSQLKPR.A	Y	16.85	1056.59	9	-17.9	529.298	2	53.4	118000	4	F4:11149	90329501ploci_lakazaZYMO,raw	1	1	20	28	Acetylation (N-term)	S1:Acetylation (N-term):1000,00	PEAKS DB
3	53627	RTE76960.1	A.AC(+57.02)SGNTASTR.S	N	16.76	1023.44	10	91.9	512.757	2	32.65	0	3	F3:6950	90329500ploci_O,raw	0	0	30	39	Carbamidomethylation	C2:Carbamidomethylation:1000,00	PEAKS DB
3	53627	RTE76960.1	S.SVTLNTANPPRR.D	N	16.73	1324.72	12	2.3	663.347	2	65.64	49700	3	F3:13462	90329500ploci_O,raw	1	1	474	485			PEAKS DB
3	53627	RTE76960.1	R.S(+42.01)AM(+15.99)AVNGSIPGP.T	N	16.7	1157.54	12	-29.2	579.764	2	32.13	0	4	F4:6931	90329501ploci_lakazaZYMO,raw	0	0	81	92	Acetylation (N-term)	Oxidation (M)	S1:Acetylation (N-term):1000,00	M3:Oxidation (M):1000,00	PEAKS DB
3	53627	RTE76960.1	S.DLDTATVGR.N	Y	16.35	946.472	9	34.4	474.244	2	30.8	1270000	3	F3:6537	90329500ploci_O,raw	1	1	382	390			PEAKS DB
3	53627	RTE76960.1	T.VLDIAMGQR.Y	N	16.01	1001.53	9	-52.8	501.747	2	23.01	0	1	F1:5312	811302941plo_UL,raw	0	0	294	302			PEAKS DB
3	53627	RTE76960.1	L.T(+42.01)DVTVSPDGVSR.S	N	15.83	1273.62	12	-37.6	637.785	2	48.54	0	2	F2:9919	90329499ploci_N,raw	0	0	69	80	Acetylation (N-term)	T1:Acetylation (N-term):1000,00	PEAKS DB
3	53627	RTE76960.1	D.DGSSSQTGSR.F	Y	15.79	980.416	10	27.5	491.224	2	19.57	37400	2	F2:4309	90329499ploci_N,raw	1	1	235	244			PEAKS DB
3	53627	RTE76960.1	R.A(+42.01)AC(+57.02)SGNTASTR.S	N	15.73	1136.49	11	7.7	569.237	2	57.13	153000	3	F3:11745	90329500ploci_O,raw	1	1	29	39	Acetylation (N-term)	Carbamidomethylation	A1:Acetylation (N-term):1000,00	C3:Carbamidomethylation:1000,00	PEAKS DB
3	53627	RTE76960.1	K.WM(+15.99)LNSTSM(+15.99)LVEWSDPTLAQV.L	Y	15.31	2339.08	20	-22.2	780.684	3	87.25	0	1	F1:24353	811302941plo_UL,raw	0	0	398	417	Oxidation (M)	M2:Oxidation (M):1000,00	M8:Oxidation (M):1000,00	PEAKS DB
3	53627	RTE76960.1	R.FNVSFNTGTSYRMR.L	Y	15.29	1678.79	14	-15.3	840.395	2	83.72	396000	4	F4:17234	90329501ploci_lakazaZYMO,raw	1	1	245	258			PEAKS DB
3	53627	RTE76960.1	K.TVDDANWSDLDTATVG.R	Y	15.19	1678.73	16	34.4	840.394	2	83.77	1020000	2	F2:16542	90329499ploci_N,raw	1	1	374	389			PEAKS DB
3	53627	RTE76960.1	K.FSIDNHTM(+15.99)MVIAADLVPIE.P	Y	15.14	2131.03	19	-9.2	1066.51	2	100.94	0	1	F1:30153	811302941plo_UL,raw	0	0	270	288	Oxidation (M)	M8:Oxidation (M):0,00	PEAKS DB
3	53627	RTE76960.1	C.SGNTASTR.S	N	15.11	792.373	8	80.2	397.222	2	19.58	1280000	2	F2:4290	90329499ploci_N,raw	1	1	32	39			PEAKS DB
3	53628	RSL48503.1	R.YDIIVTADQADVADNFWMR.A	N	179.89	2242.04	19	3.2	1122.03	2	121.4	0	1	F1:38783	811302941plo_UL,raw	0	0	303	321			PEAKS DB
3	53628	RSL48503.1	R.YDIIVTADQADVADNFWM(+15.99)R.A	N	137.55	2258.03	19	2.4	753.686	3	111.46	0	1	F1:34577	811302941plo_UL,raw	0	0	303	321	Oxidation (M)	M18:Oxidation (M):1000,00	PEAKS DB
3	53628	RSL48503.1	T.ADQADVADNFWMR.A	N	97.94	1537.66	13	3.6	769.841	2	88.45	0	1	F1:24866	811302941plo_UL,raw	0	0	309	321			PEAKS DB
3	53628	RSL48503.1	D.VTVSPDGVSR.S	N	90.44	1015.53	10	3.6	508.774	2	38.62	2710000	1	F1:9399	811302941plo_UL,raw	5	5	71	80			PEAKS DB
3	53628	RSL48503.1	D.QADVADNFWMR.A	N	81.58	1351.6	11	2.6	676.808	2	85.23	171000	1	F1:23507	811302941plo_UL,raw	1	1	311	321			PEAKS DB
3	53628	RSL48503.1	N.AAVDTHWK.F	N	80.41	926.461	8	2.1	464.239	2	31.85	0	1	F1:7568	811302941plo_UL,raw	0	0	262	269			PEAKS DB
3	53628	RSL48503.1	T.DVTVSPDGVSR.S	N	74	1130.56	11	6.1	566.289	2	34.93	711000	1	F1:8369	811302941plo_UL,raw	3	3	70	80			PEAKS DB
3	53628	RSL48503.1	D.VADNFWMR.A	N	71.64	1037.48	8	2.6	519.746	2	76.43	0	1	F1:20362	811302941plo_UL,raw	0	0	314	321			PEAKS DB
3	53628	RSL48503.1	L.TDVTVSPDGVSR.S	N	70.6	1231.6	12	1.3	616.81	2	40.82	656000	1	F1:9970	811302941plo_UL,raw	2	2	69	80			PEAKS DB
3	53628	RSL48503.1	V.N(+42.01)AAVDTHWK.F	N	70.25	1082.51	9	36.6	542.284	2	39.52	113000	1	F1:9622	811302941plo_UL,raw	1	1	261	269	Acetylation (N-term)	N1:Acetylation (N-term):1000,00	PEAKS DB
3	53628	RSL48503.1	A.A(+42.01)C(+57.02)SGNTASTR.S	N	62.41	1065.45	10	1.9	533.734	2	22.79	188000	1	F1:5253	811302941plo_UL,raw	1	1	30	39	Acetylation (N-term)	Carbamidomethylation	A1:Acetylation (N-term):1000,00	C2:Carbamidomethylation:1000,00	PEAKS DB
3	53628	RSL48503.1	E.LTDVTVSPDGVSR.S	N	56.02	1344.69	13	1.6	673.353	2	51.39	0	1	F1:12998	811302941plo_UL,raw	0	0	68	80			PEAKS DB
3	53628	RSL48503.1	K.A(+42.01)AQYGSSWYHSHF.A	Y	54.58	1581.66	13	1.6	791.84	2	67.73	0	1	F1:17653	811302941plo_UL,raw	0	0	155	167	Acetylation (N-term)	A1:Acetylation (N-term):1000,00	PEAKS DB
3	53628	RSL48503.1	T.VSPDGVSR.S	N	49.09	815.414	8	34.7	408.714	2	22.21	1050000	3	F3:4824	90329500ploci_O,raw	2	2	73	80			PEAKS DB
3	53628	RSL48503.1	R.YDIIVTADQADVADNF.W	N	47.79	1768.82	16	43.8	885.424	2	78.22	326000	3	F3:15835	90329500ploci_O,raw	1	1	303	318			PEAKS DB
3	53628	RSL48503.1	K.T(+42.01)VDDANWSDLDTATVGR.N	Y	42.89	1876.84	17	40.6	626.647	3	78.76	0	1	F1:21083	811302941plo_UL,raw	0	0	374	390	Acetylation (N-term)	T1:Acetylation (N-term):1000,00	PEAKS DB
3	53628	RSL48503.1	K.TVDDANWSDLDTATVGR.N	Y	42.43	1834.83	17	49.2	918.469	2	78.98	0	1	F1:21154	811302941plo_UL,raw	0	0	374	390			PEAKS DB
3	53628	RSL48503.1	R.LVNAAVDTHWK.F	N	41.94	1252.66	11	-32.7	627.294	2	54.37	115000	3	F3:11193	90329500ploci_O,raw	1	1	259	269			PEAKS DB
3	53628	RSL48503.1	K.FSIDNHTM.M	N	40.91	963.412	8	2.6	482.714	2	60.7	0	1	F1:15606	811302941plo_UL,raw	0	0	270	277			PEAKS DB
3	53628	RSL48503.1	R.AASLSSQLKPR.A	Y	38.36	1156.66	11	-25.6	579.301	2	52.91	827000	3	F3:10900	90329500ploci_O,raw	3	3	18	28			PEAKS DB
3	53628	RSL48503.1	R.LVNAAVDTH.W	N	38.34	938.482	9	35.8	470.249	2	31.21	38200000	3	F3:6701	90329500ploci_O,raw	6	6	259	267			PEAKS DB
3	53628	RSL48503.1	R.M(+42.01)(+15.99)RLVNAAVDTHWK.F	N	38.23	1597.8	13	-41.2	533.587	3	72.19	0	1	F1:19003	811302941plo_UL,raw	0	0	257	269	Acetylation (N-term)	Oxidation (M)	M1:Acetylation (N-term):1000,00	M1:Oxidation (M):1000,00	PEAKS DB
3	53628	RSL48503.1	Q.ADVADNFWMR.A	N	37.5	1223.54	10	18.5	612.768	2	18.87	1180000	3	F3:4161	90329500ploci_O,raw	3	3	312	321			PEAKS DB
3	53628	RSL48503.1	Q.ADVADNFWM(+15.99)R.A	N	35.87	1239.53	10	-18.5	620.757	2	27.28	304000	2	F2:5857	90329499ploci_N,raw	1	1	312	321	Oxidation (M)	M9:Oxidation (M):1000,00	PEAKS DB
3	53628	RSL48503.1	D.TGVTKEYWLELTDVTVSPDGVSR.S	Y	35.01	2551.28	23	31.9	851.433	3	86.69	0	3	F3:17438	90329500ploci_O,raw	0	0	58	80			PEAKS DB
3	53628	RSL48503.1	D.VADNFWM(+15.99)R.A	N	34.01	1053.47	8	2.2	527.744	2	63.75	0	1	F1:16504	811302941plo_UL,raw	0	0	314	321	Oxidation (M)	M7:Oxidation (M):1000,00	PEAKS DB
3	53628	RSL48503.1	T.V(+42.01)DDANWSDLDTATVGR.N	Y	31.76	1775.8	16	34.5	888.936	2	52	0	1	F1:13179	811302941plo_UL,raw	0	0	375	390	Acetylation (N-term)	V1:Acetylation (N-term):1000,00	PEAKS DB
3	53628	RSL48503.1	I.VTADQADVADNFWMR.A	N	31.19	1737.78	15	19.3	869.884	2	46.32	84600	3	F3:9598	90329500ploci_O,raw	1	1	307	321			PEAKS DB
3	53628	RSL48503.1	R.MRLVNAAVDTHWK.F	N	30.48	1539.8	13	31.6	514.272	3	49.93	68500	3	F3:10316	90329500ploci_O,raw	1	1	257	269			PEAKS DB
3	53628	RSL48503.1	W.S(+42.01)DLDTATVGR.N	Y	30.21	1075.51	10	82.5	538.791	2	43.47	624000	3	F3:9028	90329500ploci_O,raw	1	1	381	390	Acetylation (N-term)	S1:Acetylation (N-term):1000,00	PEAKS DB
3	53628	RSL48503.1	R.SAMAVNGSIPGPTIF.A	N	29.1	1460.73	15	-55.5	731.333	2	95.35	0	1	F1:27806	811302941plo_UL,raw	0	0	81	95			PEAKS DB
3	53628	RSL48503.1	Q.A(+42.01)DVADNFWMR.A	N	28.99	1265.55	10	12.6	633.784	2	48.52	167000	2	F2:9916	90329499ploci_N,raw	2	2	312	321	Acetylation (N-term)	A1:Acetylation (N-term):1000,00	PEAKS DB
3	53628	RSL48503.1	S.S(+42.01)QTGSRFNVSFNTGTSYR.M	Y	28.85	2049.95	18	1.7	684.325	3	93.4	0	1	F1:26993	811302941plo_UL,raw	0	0	239	256	Acetylation (N-term)	S1:Acetylation (N-term):1000,00	PEAKS DB
3	53628	RSL48503.1	R.AIPQAAC(+57.02)SDNDSTDNIK.G	N	27.96	1818.81	17	-28.5	910.384	2	50.85	0	1	F1:12838	811302941plo_UL,raw	0	0	322	338	Carbamidomethylation	C7:Carbamidomethylation:1000,00	PEAKS DB
3	53628	RSL48503.1	V.A(+42.01)DNFWMR.A	N	26.81	980.417	7	33.1	491.236	2	29.03	0	4	F4:6305	90329501ploci_lakazaZYMO,raw	0	0	315	321	Acetylation (N-term)	A1:Acetylation (N-term):1000,00	PEAKS DB
3	53628	RSL48503.1	D.T(+42.01)GVTKEYWLELTDVTVSPDGVSR.S	Y	25.89	2593.29	23	-7.4	865.402	3	77.71	0	3	F3:15742	90329500ploci_O,raw	0	0	58	80	Acetylation (N-term)	T1:Acetylation (N-term):1000,00	PEAKS DB
3	53628	RSL48503.1	R.RDTAMLPAAGY.L	N	25.59	1164.56	11	9	583.292	2	76.92	0	1	F1:20513	811302941plo_UL,raw	0	0	485	495			PEAKS DB
3	53628	RSL48503.1	R.A(+42.01)ASLSSQLKPR.A	Y	25.2	1198.67	11	-57.8	600.286	2	39.09	66800	3	F3:8186	90329500ploci_O,raw	1	1	18	28	Acetylation (N-term)	A1:Acetylation (N-term):1000,00	PEAKS DB
3	53628	RSL48503.1	C.FAFQHVR.A	Y	24.77	903.471	7	4.1	452.741	2	43.7	346000	2	F2:8946	90329499ploci_N,raw	1	1	11	17			PEAKS DB
3	53628	RSL48503.1	K.PRAAC(+57.02)SGNTASTR.S	N	24.29	1347.63	13	-60.8	674.759	2	21.22	0	3	F3:4622	90329500ploci_O,raw	0	0	27	39	Carbamidomethylation	C5:Carbamidomethylation:1000,00	PEAKS DB
3	53628	RSL48503.1	R.QNYTNQNDGVTSITQC(+57.02)PLAIGETITYTWK.A	Y	23.63	3315.57	29	-7.7	1106.15	3	98.88	2000000	3	F3:19807	90329500ploci_O,raw	1	1	126	154	Carbamidomethylation	C16:Carbamidomethylation:1000,00	PEAKS DB
3	53628	RSL48503.1	R.YDIIVTADQADVA.D	N	23.13	1392.68	13	4	697.349	2	34.65	0	1	F1:8294	811302941plo_UL,raw	0	0	303	315			PEAKS DB
3	53628	RSL48503.1	R.AAC(+57.02)SGNTASTR.S	N	22.86	1094.48	11	-37.1	548.207	2	30.4	746000	3	F3:6502	90329500ploci_O,raw	2	2	29	39	Carbamidomethylation	C3:Carbamidomethylation:1000,00	PEAKS DB
3	53628	RSL48503.1	V.S(+42.01)PDGVSR.S	N	22.74	758.356	7	49	380.204	2	38.12	0	1	F1:9258	811302941plo_UL,raw	0	0	74	80	Acetylation (N-term)	S1:Acetylation (N-term):1000,00	PEAKS DB
3	53628	RSL48503.1	E.L(+42.01)TDVTVSPDGVSR.S	N	21.48	1386.7	13	8.1	694.339	2	61.75	196000	3	F3:12678	90329500ploci_O,raw	1	1	68	80	Acetylation (N-term)	L1:Acetylation (N-term):1000,00	PEAKS DB
3	53628	RSL48503.1	T.GVTKEYWLELTDVTVSPDGVSR.S	Y	21.43	2450.23	22	-25.3	817.703	3	79.89	168000	3	F3:16173	90329500ploci_O,raw	1	1	59	80			PEAKS DB
3	53628	RSL48503.1	P.TLNNGLINGTNVYGDDGSSSQTGSR.F	Y	21.38	2526.16	25	17	843.046	3	67.02	0	3	F3:13738	90329500ploci_O,raw	0	0	220	244			PEAKS DB
3	53628	RSL48503.1	L.VNAAVDTHWK.F	N	21.33	1139.57	10	43.7	570.822	2	52.61	0	4	F4:11010	90329501ploci_lakazaZYMO,raw	0	0	260	269			PEAKS DB
3	53628	RSL48503.1	R.NTAGLFK.W	N	21.2	749.407	7	-15.1	375.708	2	26.48	158000	4	F4:5822	90329501ploci_lakazaZYMO,raw	1	1	391	397			PEAKS DB
3	53628	RSL48503.1	R.NTAGLFKWM(+15.99)LN.S	N	21.08	1309.65	11	11	655.817	2	46.97	281000	3	F3:9709	90329500ploci_O,raw	1	1	391	401	Oxidation (M)	M9:Oxidation (M):1000,00	PEAKS DB
3	53628	RSL48503.1	P.QAAC(+57.02)SDNDSTDNIK.G	N	20.83	1537.63	14	42.5	513.577	3	59.16	24400	4	F4:12368	90329501ploci_lakazaZYMO,raw	1	1	325	338	Carbamidomethylation	C4:Carbamidomethylation:1000,00	PEAKS DB
3	53628	RSL48503.1	V.TLNTANPPR.R	N	20.73	982.52	9	-2.6	492.249	2	23.64	752000	3	F3:5078	90329500ploci_O,raw	2	2	476	484			PEAKS DB
3	53628	RSL48503.1	K.EYWLELTDVTVSPDGVSRSAM.A	N	20.63	2354.11	21	15.4	785.696	3	70.19	204000	3	F3:14336	90329500ploci_O,raw	1	1	63	83			PEAKS DB
3	53628	RSL48503.1	N.W(+42.01)SDLDTATVGRNTAGLFK.W	Y	19.84	1992.99	18	-43.3	665.313	3	48.93	519000	4	F4:10274	90329501ploci_lakazaZYMO,raw	1	1	380	397	Acetylation (N-term)	W1:Acetylation (N-term):1000,00	PEAKS DB
3	53628	RSL48503.1	R.S(+42.01)AMAVNGSIPGPT.I	N	19.66	1242.59	13	-30.8	622.288	2	55.95	84100	4	F4:11682	90329501ploci_lakazaZYMO,raw	1	1	81	93	Acetylation (N-term)	S1:Acetylation (N-term):1000,00	PEAKS DB
3	53628	RSL48503.1	R.L(+42.01)VNAAVDTHWKFSIDNHTM(+15.99).M	N	19.56	2256.06	19	6.2	1129.05	2	85.36	0	1	F1:23569	811302941plo_UL,raw	0	0	259	277	Acetylation (N-term)	Oxidation (M)	L1:Acetylation (N-term):1000,00	M19:Oxidation (M):1000,00	PEAKS DB
3	53628	RSL48503.1	R.LVNAAVDTHWKFSIDNHTMMVIAADLVPIEPYETTVL.D	Y	19.53	4153.09	37	-7.9	1385.31	3	111.46	270000	3	F3:22243	90329500ploci_O,raw	1	1	259	295			PEAKS DB
3	53628	RSL48503.1	R.A(+42.01)ASLSSQLK.P	Y	19.32	945.513	9	22.2	473.774	2	62.69	0	1	F1:16195	811302941plo_UL,raw	0	0	18	26	Acetylation (N-term)	A1:Acetylation (N-term):1000,00	PEAKS DB
3	53628	RSL48503.1	R.S(+42.01)AMAVNGSIPGPTIFADWGDTV.V	N	19.16	2247.05	22	-31.9	1124.5	2	114.58	0	1	F1:35895	811302941plo_UL,raw	0	0	81	102	Acetylation (N-term)	S1:Acetylation (N-term):1000,00	PEAKS DB
3	53628	RSL48503.1	R.L(+42.01)VNAAVDTHWK.F	N	19.11	1294.67	11	-57.9	648.297	2	24.04	156000	2	F2:5197	90329499ploci_N,raw	1	1	259	269	Acetylation (N-term)	L1:Acetylation (N-term):1000,00	PEAKS DB
3	53628	RSL48503.1	S.S(+42.01)VTLNTANPPR.R	N	18.71	1210.63	11	14.8	606.336	2	68.48	0	4	F4:14319	90329501ploci_lakazaZYMO,raw	0	0	474	484	Acetylation (N-term)	S1:Acetylation (N-term):1000,00	PEAKS DB
3	53628	RSL48503.1	R.LVNAAVDTHWKFSIDNHTM(+15.99).M	N	18.65	2214.05	19	-3.7	739.022	3	66.62	0	1	F1:17321	811302941plo_UL,raw	0	0	259	277	Oxidation (M)	M19:Oxidation (M):1000,00	PEAKS DB
3	53628	RSL48503.1	MLLFSLFASC(+57.02)F.A	Y	18.58	1334.64	11	41.3	668.355	2	59.96	0	1	F1:15391	811302941plo_UL,raw	0	0	1	11	Carbamidomethylation	C10:Carbamidomethylation:1000,00	PEAKS DB
3	53628	RSL48503.1	R.DTAMLPAAGY.L	N	18.1	1008.46	10	13.4	505.243	2	21.84	0	1	F1:5008	811302941plo_UL,raw	0	0	486	495			PEAKS DB
3	53628	RSL48503.1	R.DTAMLPAAGYLVM(+15.99).A	Y	18.06	1367.65	13	50.2	684.865	2	99.81	0	1	F1:29669	811302941plo_UL,raw	0	0	486	498	Oxidation (M)	M13:Oxidation (M):22,83	PEAKS DB
3	53628	RSL48503.1	R.R(+42.01)DTAMLPA.A	N	17.91	915.448	8	-26.3	458.723	2	45.18	888000	4	F4:9598	90329501ploci_lakazaZYMO,raw	1	1	485	492	Acetylation (N-term)	R1:Acetylation (N-term):1000,00	PEAKS DB
3	53628	RSL48503.1	R.SAM(+15.99)AVNGSIPGPTIFADWGDTVVVHVTNS.L	N	17.9	2957.42	29	5.9	986.821	3	118.33	0	1	F1:37489	811302941plo_UL,raw	0	0	81	109	Oxidation (M)	M3:Oxidation (M):1000,00	PEAKS DB
3	53628	RSL48503.1	T.LNTANPPR.R	N	17.57	881.472	8	-35.8	441.723	2	44.24	0	2	F2:9059	90329499ploci_N,raw	0	0	477	484			PEAKS DB
3	53628	RSL48503.1	R.DTAMLPAAG.Y	N	17.38	845.395	9	72.2	423.738	2	35.43	0	4	F4:7588	90329501ploci_lakazaZYMO,raw	0	0	486	494			PEAKS DB
3	53628	RSL48503.1	M.M(+42.01)(+15.99)VIAADLVPIEPYETTVLDIAM(+15.99)GQR.Y	Y	17.28	2818.41	25	-34.3	705.586	4	82.32	0	1	F1:22366	811302941plo_UL,raw	0	0	278	302	Acetylation (N-term)	Oxidation (M)	M1:Acetylation (N-term):1000,00	M1:Oxidation (M):1000,00	M22:Oxidation (M):1000,00	PEAKS DB
3	53628	RSL48503.1	R.AIPQAAC(+57.02)SDN.D	N	17.26	1045.45	10	-27	523.718	2	60.56	0	1	F1:15566	811302941plo_UL,raw	0	0	322	331	Carbamidomethylation	C7:Carbamidomethylation:1000,00	PEAKS DB
3	53628	RSL48503.1	F.WMRAIPQAAC(+57.02)SDNDSTDNIK.G	N	17.17	2292.03	20	-4.4	765.013	3	103.57	0	1	F1:31264	811302941plo_UL,raw	0	0	319	338	Carbamidomethylation	C10:Carbamidomethylation:1000,00	PEAKS DB
3	53628	RSL48503.1	F.A(+42.01)LQFVER.A	N	17.05	903.481	7	-46.9	452.73	2	68.58	178000	4	F4:14335	90329501ploci_lakazaZYMO,raw	1	1	523	529	Acetylation (N-term)	A1:Acetylation (N-term):1000,00	PEAKS DB
3	53628	RSL48503.1	D.IAMGQRYDIIVTADQADVADNFWM(+15.99)R.A	Y	17.02	2914.37	25	24.1	972.489	3	161.72	0	1	F1:51723	811302941plo_UL,raw	0	0	297	321	Oxidation (M)	M24:Oxidation (M):11,79	PEAKS DB
3	53628	RSL48503.1	R.A(+42.01)IPQAAC(+57.02)SD.N	N	16.99	973.418	9	35.7	487.733	2	35.02	0	1	F1:8393	811302941plo_UL,raw	0	0	322	330	Acetylation (N-term)	Carbamidomethylation	A1:Acetylation (N-term):1000,00	C7:Carbamidomethylation:1000,00	PEAKS DB
3	53628	RSL48503.1	A.S(+42.01)LSSQLKPR.A	Y	16.85	1056.59	9	-17.9	529.298	2	53.4	118000	4	F4:11149	90329501ploci_lakazaZYMO,raw	1	1	20	28	Acetylation (N-term)	S1:Acetylation (N-term):1000,00	PEAKS DB
3	53628	RSL48503.1	A.AC(+57.02)SGNTASTR.S	N	16.76	1023.44	10	91.9	512.757	2	32.65	0	3	F3:6950	90329500ploci_O,raw	0	0	30	39	Carbamidomethylation	C2:Carbamidomethylation:1000,00	PEAKS DB
3	53628	RSL48503.1	S.SVTLNTANPPRR.D	N	16.73	1324.72	12	2.3	663.347	2	65.64	49700	3	F3:13462	90329500ploci_O,raw	1	1	474	485			PEAKS DB
3	53628	RSL48503.1	R.S(+42.01)AM(+15.99)AVNGSIPGP.T	N	16.7	1157.54	12	-29.2	579.764	2	32.13	0	4	F4:6931	90329501ploci_lakazaZYMO,raw	0	0	81	92	Acetylation (N-term)	Oxidation (M)	S1:Acetylation (N-term):1000,00	M3:Oxidation (M):1000,00	PEAKS DB
3	53628	RSL48503.1	S.DLDTATVGR.N	Y	16.35	946.472	9	34.4	474.244	2	30.8	1270000	3	F3:6537	90329500ploci_O,raw	1	1	382	390			PEAKS DB
3	53628	RSL48503.1	T.VLDIAMGQR.Y	N	16.01	1001.53	9	-52.8	501.747	2	23.01	0	1	F1:5312	811302941plo_UL,raw	0	0	294	302			PEAKS DB
3	53628	RSL48503.1	L.T(+42.01)DVTVSPDGVSR.S	N	15.83	1273.62	12	-37.6	637.785	2	48.54	0	2	F2:9919	90329499ploci_N,raw	0	0	69	80	Acetylation (N-term)	T1:Acetylation (N-term):1000,00	PEAKS DB
3	53628	RSL48503.1	D.DGSSSQTGSR.F	Y	15.79	980.416	10	27.5	491.224	2	19.57	37400	2	F2:4309	90329499ploci_N,raw	1	1	235	244			PEAKS DB
3	53628	RSL48503.1	R.A(+42.01)AC(+57.02)SGNTASTR.S	N	15.73	1136.49	11	7.7	569.237	2	57.13	153000	3	F3:11745	90329500ploci_O,raw	1	1	29	39	Acetylation (N-term)	Carbamidomethylation	A1:Acetylation (N-term):1000,00	C3:Carbamidomethylation:1000,00	PEAKS DB
3	53628	RSL48503.1	K.WM(+15.99)LNSTSM(+15.99)LVEWSDPTLAQV.L	Y	15.31	2339.08	20	-22.2	780.684	3	87.25	0	1	F1:24353	811302941plo_UL,raw	0	0	398	417	Oxidation (M)	M2:Oxidation (M):1000,00	M8:Oxidation (M):1000,00	PEAKS DB
3	53628	RSL48503.1	R.FNVSFNTGTSYRMR.L	Y	15.29	1678.79	14	-15.3	840.395	2	83.72	396000	4	F4:17234	90329501ploci_lakazaZYMO,raw	1	1	245	258			PEAKS DB
3	53628	RSL48503.1	L.N(+42.01)GTSMHWHGIR.Q	N	15.21	1336.61	11	-32.1	669.295	2	66.93	571000	4	F4:13993	90329501ploci_lakazaZYMO,raw	1	1	115	125	Acetylation (N-term)	N1:Acetylation (N-term):1000,00	PEAKS DB
3	53628	RSL48503.1	K.TVDDANWSDLDTATVG.R	Y	15.19	1678.73	16	34.4	840.394	2	83.77	1020000	2	F2:16542	90329499ploci_N,raw	1	1	374	389			PEAKS DB
[truncated: 1,346 more rows]
